# Supplementary material for: 1-Methyl-3,3-bis­(phenyl­sulfan­yl)piperidin-2-one
Source: Acta Crystallogr Sect E Struct Rep Online. 2012 May 19;68(Pt 6):o1793–4. doi: 10.1107/S1600536812021277 (PMC3379371; doi:10.1107/S1600536812021277)
Supplement: Supplementary file 2 [file e-68-o1793-Isup2.hkl]

#
# h,k,l, Fc-squared, Fo-squared, sigma(Fo-squared) and status flag
#
data_I
_shelx_title ' P212121  818 Friedel pairs'
_shelx_refln_list_code          4
_shelx_F_calc_maximum      106.53
_exptl_crystal_F_000       696.00
_reflns_d_resolution_high  0.7940
 
loop_
 _symmetry_equiv_pos_as_xyz
 'x, y, z'
 '-x+1/2, -y, z+1/2'
 '-x, y+1/2, -z+1/2'
 'x+1/2, -y+1/2, -z'
 
_cell_length_a     8.2103
_cell_length_b     9.8329
_cell_length_c    20.3686
_cell_angle_alpha  90.000
_cell_angle_beta   90.000
_cell_angle_gamma  90.000
 
_shelx_F_squared_multiplier     1.000
 
loop_
 _refln_index_h
 _refln_index_k
 _refln_index_l
 _refln_F_squared_calc
 _refln_F_squared_meas
 _refln_F_squared_sigma
 _refln_observed_status
   2   0   0     4382.08     3904.17     19.80 o
   4   0   0     1931.11     1915.71     20.57 o
   6   0   0     1576.32     1589.08     23.92 o
   8   0   0      546.76      565.00     17.29 o
   1   1   0     5574.61     4973.76     20.93 o
   2   1   0      917.66      916.92      7.23 o
   3   1   0      876.30      867.28      8.59 o
   4   1   0      232.73      255.79     21.99 o
   5   1   0     1994.76     2150.12     26.61 o
   6   1   0      395.52      403.46     12.53 o
   7   1   0      354.63      399.60     10.29 o
   8   1   0     1368.43     1442.01     19.22 o
   9   1   0       72.50       76.53      3.94 o
   0   2   0     5583.56     4763.75     17.16 o
   2   2   0     9981.16     8811.72     41.09 o
   3   2   0      446.08      456.60     10.49 o
   4   2   0       16.22       35.82      3.52 o
   5   2   0       20.22       15.19      2.77 o
   6   2   0       15.02       16.43      3.03 o
   7   2   0     1356.41     1355.51     32.27 o
   8   2   0     1606.81     1636.89     20.29 o
   9   2   0      100.32      105.95      5.38 o
   2   3   0     2104.52     2254.38     23.98 o
   3   3   0     3438.26     3321.06     31.72 o
   4   3   0        2.08        3.56      1.87 o
   5   3   0     1045.02     1077.45     21.61 o
   6   3   0      195.15      220.91      6.07 o
   7   3   0        3.94        7.04      1.91 o
   8   3   0      254.90      252.19     10.83 o
   9   3   0     1264.14     1318.33     20.42 o
   0   4   0     6183.43     6143.19     28.09 o
   1   4   0      884.65      856.40     11.15 o
   2   4   0       18.95       18.38      2.93 o
   3   4   0      118.62      187.45      8.55 o
   4   4   0      222.33      208.89      9.75 o
   5   4   0      468.63      473.21     15.40 o
   6   4   0       86.39       79.19      3.86 o
   7   4   0        9.27       12.05      4.44 o
   8   4   0       99.86      107.45      7.01 o
   9   4   0        1.45        1.12      1.43 o
   1   5   0     1036.32      956.11     13.12 o
   2   5   0     1288.70     1275.10     23.43 o
   3   5   0       95.22      126.69      7.95 o
   4   5   0        5.73        4.90      2.39 o
   5   5   0      106.25      103.14      7.73 o
   6   5   0      311.09      309.42     13.12 o
   7   5   0        9.12        8.61      2.93 o
   8   5   0       28.20       23.97      3.41 o
   9   5   0        9.57       12.05      1.68 o
   1   6   0      797.56      899.73     21.25 o
   2   6   0      354.82      416.74     15.04 o
   3   6   0       54.18       46.88      5.64 o
   4   6   0      120.35      123.96      5.94 o
   5   6   0        4.17        0.18      1.77 o
   6   6   0       95.99       95.21      7.48 o
   7   6   0      154.04      159.70      8.79 o
   8   6   0      112.53       99.10      4.49 o
   1   7   0        1.11        4.39      2.57 o
   2   7   0       66.63       64.60      6.75 o
   3   7   0      733.84      722.50     13.77 o
   4   7   0       93.03       79.72      7.05 o
   5   7   0      603.31      608.25     18.41 o
   6   7   0      224.68      267.22     11.87 o
   7   7   0       84.28       87.89      5.98 o
   8   7   0      562.05      523.48     25.06 o
   0   8   0     1150.60     1068.03     14.62 o
   1   8   0       94.62       97.11      3.95 o
   2   8   0       41.32       39.52      3.01 o
   3   8   0        1.62        0.55      1.79 o
   4   8   0      359.82      361.35     15.01 o
   6   8   0       80.45      100.69      6.79 o
   7   8   0      228.01      262.96      8.31 o
   1   9   0       52.34       53.09      3.58 o
   2   9   0      874.17      885.83     17.56 o
   3   9   0        7.59        9.46      2.09 o
   4   9   0     1255.32     1277.19     23.47 o
   6   9   0        2.07        2.07      1.35 o
   7   9   0       23.71       18.72      2.73 o
   0  10   0      698.94      692.43     20.94 o
   1  10   0     1430.57     1342.48     27.82 o
   2  10   0       13.67        9.90      2.79 o
   3  10   0     1688.46     1661.78     27.88 o
   5  10   0       40.25       44.94      3.68 o
   6  10   0        0.16       -0.80      1.63 o
   1  11   0      169.46      179.18      8.96 o
   2  11   0      322.56      330.43     13.08 o
   3  11   0      321.62      290.64      9.63 o
   4  11   0      341.56      380.87      8.64 o
   0  12   0       84.12       77.97      4.99 o
   1  12   0       25.67       20.10      1.81 o
   1   0   1      462.18      394.30      3.01 o
   2   0   1     6748.29     5901.97    156.18 o
   3   0   1       50.69       38.97      1.81 o
   4   0   1        0.67        4.66      3.26 o
   5   0   1     2208.52     2358.12     25.27 o
   6   0   1      648.03      694.50     16.38 o
   7   0   1      506.84      512.20     11.61 o
   8   0   1       46.24       48.23      3.80 o
   9   0   1      120.24      108.34      4.65 o
  10   0   1       37.32       32.93      2.51 o
 -10   1   1      111.89       97.67      4.05 o
  -9   1   1      372.06      368.62      8.36 o
  -8   1   1      129.56      132.60      5.96 o
  -7   1   1       55.68       55.04      4.00 o
  -5   1   1      556.59      561.77      9.27 o
  -4   1   1     1715.65     1630.36     24.91 o
  -3   1   1     1300.92     1291.37     10.56 o
  -2   1   1     9335.21     7747.22     78.71 o
  -1   1   1     5444.34     4657.14     19.52 o
   0   1   1      630.08      598.84      1.90 o
   1   1   1     5278.31     4569.52     20.57 o
   2   1   1     9561.84     7850.27     23.27 o
   3   1   1     1428.58     1431.89     13.31 o
   4   1   1     1685.83     1609.26     13.55 o
   5   1   1      618.46      605.41     14.62 o
   6   1   1      892.75      945.62     19.74 o
   7   1   1       70.10       81.10     10.40 o
   8   1   1      154.25      161.28      6.54 o
   9   1   1      387.81      381.08      8.44 o
  -9   2   1      283.80      282.40     10.44 o
  -8   2   1       17.06       18.32      2.63 o
  -7   2   1     1049.35     1071.84     16.84 o
  -5   2   1     1592.57     1664.87     24.39 o
  -4   2   1     1544.68     1638.41     21.94 o
  -3   2   1      726.68      745.04     13.13 o
  -2   2   1     1801.58     1843.43     18.24 o
   0   2   1    10077.09     7705.95     24.70 o
   1   2   1     3413.32     3139.64     21.79 o
   2   2   1     1727.82     1649.21     17.84 o
   3   2   1      768.00      777.66     14.10 o
   4   2   1     1631.89     1709.40     23.40 o
   5   2   1     1457.89     1544.06     25.16 o
   6   2   1      332.29      372.89     13.12 o
   7   2   1     1067.27     1126.97     37.92 o
   8   2   1       33.28       39.03      3.46 o
   9   2   1      251.15      257.93      6.78 o
  -9   3   1       41.81       47.60      4.28 o
  -8   3   1      882.45      900.93     14.73 o
  -7   3   1       45.10       42.33      3.68 o
  -6   3   1     1432.68     1497.90     15.52 o
  -5   3   1      156.08      159.76      8.23 o
  -4   3   1     1953.10     1994.92     26.67 o
  -3   3   1      858.59      923.91     16.52 o
  -2   3   1     1845.40     1916.92     22.15 o
   0   3   1     1821.33     1770.56      8.99 o
   1   3   1      774.73      722.46     12.67 o
   2   3   1     1919.40     1942.31     22.62 o
   3   3   1      956.87     1015.22     18.00 o
   4   3   1     2035.49     2050.35     27.94 o
   5   3   1      174.60      176.32      9.01 o
   6   3   1     1619.04     1700.77     19.60 o
   7   3   1       23.39       30.19      3.18 o
   8   3   1      878.89      929.32     14.91 o
   9   3   1       33.78       40.08      3.61 o
  -9   4   1      117.82      115.27      5.83 o
  -8   4   1       20.33       22.31      3.69 o
  -7   4   1      215.02      210.49     10.94 o
  -6   4   1      329.90      352.37      9.61 o
  -5   4   1     3180.78     3202.62     39.19 o
  -4   4   1      278.20      277.50     10.89 o
  -3   4   1      452.64      449.21     13.05 o
  -2   4   1      136.78      137.23      6.94 o
  -1   4   1     1686.82     1700.41     16.80 o
   0   4   1     6293.77     5696.79     18.89 o
   1   4   1     1634.71     1708.89     14.41 o
   2   4   1      197.16      210.87      8.66 o
   3   4   1      421.88      419.71     12.77 o
   4   4   1      250.37      242.07     10.59 o
   5   4   1     3188.74     3157.82     40.27 o
   6   4   1      347.73      369.21      8.14 o
   7   4   1      201.46      205.28      7.49 o
   8   4   1       21.25       24.10      3.66 o
   9   4   1      109.47      112.83      5.11 o
  -9   5   1       94.25      102.63      4.60 o
  -8   5   1       58.55       58.94      3.87 o
  -7   5   1      707.58      724.02     19.78 o
  -6   5   1     1076.70     1103.43     25.06 o
  -5   5   1      141.98      132.89      8.52 o
  -4   5   1     1350.95     1364.33     26.26 o
  -3   5   1     1754.51     1834.20     29.26 o
  -2   5   1     1107.22     1074.90     21.23 o
  -1   5   1      427.78      372.28      8.73 o
   0   5   1      189.62      152.49      3.47 o
   1   5   1      411.76      355.25      6.94 o
   2   5   1     1030.37     1004.91     20.98 o
   3   5   1     1686.13     1686.03     28.37 o
   4   5   1     1371.82     1364.72     26.74 o
   5   5   1      158.25      163.27      9.74 o
   6   5   1     1065.80     1106.61     24.18 o
   7   5   1      703.52      701.59     18.71 o
   8   5   1       59.48       63.47      4.98 o
  -8   6   1      488.76      483.42     14.89 o
  -7   6   1      145.15      146.86      8.68 o
  -6   6   1      259.84      240.26     11.86 o
  -5   6   1     2052.48     1997.74     32.01 o
  -4   6   1      786.78      763.14     14.45 o
  -3   6   1     2147.24     2045.38     54.85 o
  -2   6   1     1559.17     1547.53     16.75 o
  -1   6   1      286.37      312.57      8.69 o
   0   6   1      102.19       91.09      4.58 o
   1   6   1      226.48      234.33     10.96 o
   2   6   1     1582.12     1576.15     29.03 o
   3   6   1     2191.59     2109.52     34.57 o
   4   6   1      743.52      707.52     13.91 o
   5   6   1     2010.88     1952.56     31.32 o
   6   6   1      268.29      256.58     11.70 o
   7   6   1      151.43      166.32      8.74 o
   8   6   1      510.74      522.60     11.91 o
  -8   7   1       31.26       33.37      2.29 o
  -7   7   1      552.04      583.99     15.42 o
  -6   7   1      278.07      283.47     12.42 o
  -5   7   1      381.67      422.12     15.33 o
  -4   7   1      259.56      253.04     12.17 o
  -3   7   1     1349.78     1343.92     15.83 o
  -2   7   1      231.38      249.01     12.73 o
  -1   7   1       91.81      102.11      8.05 o
   1   7   1       75.31       72.98      6.98 o
   2   7   1      205.46      214.60     11.78 o
   3   7   1     1233.83     1220.77     15.18 o
   4   7   1      220.39      220.08     11.46 o
   6   7   1      307.80      330.36     12.77 o
   7   7   1      489.67      511.17     13.55 o
   8   7   1       28.98       30.39      3.44 o
  -7   8   1      128.84      134.95      6.23 o
  -6   8   1      667.93      650.63     17.02 o
  -5   8   1      225.27      250.76     11.63 o
  -4   8   1      396.40      387.55     15.62 o
  -3   8   1       44.91       46.45      4.62 o
  -2   8   1      510.29      498.95      9.90 o
  -1   8   1      538.35      548.56      9.18 o
   0   8   1      377.78      375.32      6.16 o
   1   8   1      536.03      550.10      9.21 o
   2   8   1      467.82      468.53      9.79 o
   3   8   1       35.68       35.17      3.40 o
   4   8   1      459.25      453.26     16.70 o
   6   8   1      649.40      634.06     16.05 o
   7   8   1      142.99      144.66      5.78 o
  -7   9   1      107.26      102.59      5.60 o
  -6   9   1       54.78       60.93      4.51 o
  -4   9   1       31.65       27.19      2.88 o
  -3   9   1       10.75       12.96      2.31 o
  -2   9   1      358.36      343.28      8.52 o
  -1   9   1     1642.76     1527.06     18.09 o
   0   9   1       30.51       23.85      2.52 o
   1   9   1     1687.18     1604.75     22.79 o
   2   9   1      370.22      361.98     10.62 o
   3   9   1       18.76       16.68      3.42 o
   4   9   1       34.95       29.25      3.99 o
   6   9   1       39.98       44.18      3.54 o
   7   9   1       92.33       84.34      5.08 o
  -6  10   1      363.19      338.82      9.72 o
  -5  10   1        5.20        5.55      1.89 o
  -4  10   1       20.44       19.50      2.87 o
  -3  10   1       29.49       31.83      4.36 o
  -2  10   1      409.56      393.36     13.70 o
  -1  10   1       72.60       66.21      4.96 o
   0  10   1      622.32      643.95     14.27 o
   1  10   1       63.15       66.07      4.72 o
   2  10   1      470.05      453.98     15.88 o
   3  10   1       28.60       24.57      4.06 o
   5  10   1        4.55        5.37      1.54 o
  -4  11   1       31.68       33.79      2.83 o
  -3  11   1      170.26      177.25      7.53 o
  -2  11   1       69.45       67.22      3.87 o
  -1  11   1      221.54      212.88      7.24 o
   0  11   1       59.82       50.99      4.64 o
   1  11   1      234.66      227.63      7.45 o
   2  11   1       63.88       58.75      3.74 o
   3  11   1      162.64      160.56      7.20 o
   4  11   1       28.02       25.41      2.23 o
  -2  12   1        7.52        6.76      1.56 o
  -1  12   1       34.57       33.45      3.34 o
   0  12   1       40.28       39.51      2.59 o
   1  12   1       28.76       26.94      3.01 o
   1   0   2     3855.06     3568.79      8.14 o
   2   0   2     1540.46     1460.90     13.44 o
   3   0   2       18.56       14.62      1.14 o
   4   0   2      117.01      120.98      3.65 o
   5   0   2      760.26      793.88     12.65 o
   6   0   2      174.50      193.60      9.05 o
   7   0   2      245.18      273.88      8.47 o
   8   0   2      242.22      236.97      7.81 o
   9   0   2      624.45      634.93     10.77 o
  10   0   2      351.35      348.81      8.10 o
 -10   1   2        2.56        3.11      1.12 o
  -9   1   2      345.54      356.78      8.01 o
  -8   1   2      376.21      399.08     10.04 o
  -7   1   2      636.42      640.25     13.87 o
  -5   1   2      487.01      546.66     11.48 o
  -4   1   2     2536.64     2525.00     19.50 o
  -3   1   2     2618.77     2484.83     17.40 o
  -2   1   2     1477.83     1389.76      9.23 o
   0   1   2      351.43      348.06      2.35 o
   1   1   2     6610.96     5560.47     23.44 o
   2   1   2     1529.14     1424.59     14.75 o
   3   1   2     2499.91     2352.65     22.69 o
   4   1   2     2567.38     2564.23     27.87 o
   5   1   2      459.86      505.11     13.73 o
   6   1   2      179.61      170.17      8.70 o
   7   1   2      602.95      607.46     14.05 o
   8   1   2      329.77      338.81     16.29 o
   9   1   2      336.46      354.07      7.93 o
 -10   2   2      187.85      172.85      5.05 o
  -9   2   2      259.66      259.91     10.14 o
  -8   2   2      471.51      485.39     10.97 o
  -7   2   2     1052.45     1050.78     22.44 o
  -5   2   2      285.37      279.34      9.79 o
  -4   2   2      550.68      523.70     12.02 o
  -3   2   2      237.18      240.21      7.37 o
  -2   2   2      678.44      640.77     10.77 o
   0   2   2     2432.43     2278.71      6.24 o
   1   2   2     7148.42     6289.82     31.35 o
   2   2   2      806.89      768.89     12.47 o
   3   2   2      214.38      220.51      7.71 o
   4   2   2      570.09      540.74     13.59 o
   5   2   2      274.59      279.95     11.03 o
   6   2   2      430.19      443.38     10.50 o
   7   2   2     1044.37     1063.23     16.61 o
   8   2   2      512.71      550.33     11.60 o
   9   2   2      222.42      228.44     11.61 o
  -9   3   2      327.72      349.72     11.16 o
  -8   3   2      185.49      174.31      9.68 o
  -7   3   2      437.93      467.62     11.22 o
  -6   3   2     1021.73     1106.31     16.45 o
  -5   3   2       80.78       86.24      6.00 o
  -4   3   2     3002.01     3114.94     32.54 o
  -3   3   2      512.93      590.02     13.03 o
  -2   3   2     3430.70     3468.41     29.30 o
   0   3   2       69.71       73.00      7.97 o
   1   3   2     1656.68     1588.85     18.76 o
   2   3   2     3262.18     3183.24     29.42 o
   3   3   2      577.57      592.80     14.02 o
   4   3   2     2878.54     2908.44     33.65 o
   5   3   2       61.42       62.96      5.62 o
   6   3   2     1041.77     1090.56     23.36 o
   7   3   2      388.52      420.49     10.55 o
   8   3   2      184.08      172.95      6.43 o
   9   3   2      310.98      317.84      8.85 o
  -9   4   2       96.27       94.18      5.42 o
  -8   4   2      185.43      182.36      6.94 o
  -7   4   2       10.46       10.45      3.16 o
  -6   4   2      404.37      404.38     10.24 o
  -5   4   2      992.78      971.34     21.10 o
  -4   4   2     1028.41     1135.20     21.68 o
  -3   4   2     2098.98     2191.22     28.58 o
  -2   4   2     1314.01     1295.12     20.63 o
  -1   4   2      259.16      245.45      6.85 o
   0   4   2        8.78       18.31      1.06 o
   1   4   2      277.40      273.70     15.55 o
   2   4   2     1314.33     1279.38     21.29 o
   3   4   2     2034.53     2025.49     28.47 o
   4   4   2     1082.35     1169.10     23.38 o
   5   4   2      944.30      940.57     22.26 o
   6   4   2      468.01      480.87      9.26 o
   7   4   2       11.85       15.06      3.28 o
   8   4   2      191.05      202.62      8.84 o
  -9   5   2       79.59       78.37      4.25 o
  -8   5   2      124.14      121.24      5.49 o
  -7   5   2      106.84      109.38      8.09 o
  -6   5   2      375.88      376.75     14.88 o
  -5   5   2      226.97      212.17     10.45 o
  -4   5   2     1676.29     1660.27     28.71 o
  -3   5   2       88.79      108.80      7.27 o
  -2   5   2      294.70      274.17     10.80 o
  -1   5   2     2334.90     2405.55     23.49 o
   0   5   2       52.63       37.00      2.88 o
   1   5   2     2373.87     2256.28     29.92 o
   2   5   2      253.07      200.89      9.54 o
   3   5   2      121.75      131.50      8.12 o
   4   5   2     1581.37     1479.00     28.38 o
   5   5   2      221.60      225.47     11.62 o
   6   5   2      455.10      452.78     15.01 o
   7   5   2       91.20      103.26      7.03 o
   8   5   2      124.97      123.60      6.41 o
  -8   6   2        9.94        9.77      1.90 o
  -7   6   2      894.72      917.44     21.56 o
  -6   6   2       15.46       16.96      3.76 o
  -5   6   2     1974.79     1972.32     32.04 o
  -4   6   2        0.13        0.47      1.49 o
  -3   6   2      314.09      313.28      9.96 o
  -2   6   2       74.30       67.66      3.75 o
  -1   6   2      408.03      420.70     10.72 o
   0   6   2     1332.03     1422.29     19.07 o
   1   6   2      343.80      341.96     13.13 o
   2   6   2       57.03       45.24      5.20 o
   3   6   2      262.48      264.13     12.33 o
   4   6   2        0.65       11.84     12.37 o
   6   6   2        5.30        5.44      2.32 o
   7   6   2      913.39      966.68     19.82 o
  -8   7   2      207.67      188.93     11.30 o
  -7   7   2      932.83      950.39     19.94 o
  -6   7   2      836.69      843.50     21.57 o
  -5   7   2      319.36      355.25     14.05 o
  -4   7   2      618.18      634.98     19.36 o
  -3   7   2     1280.49     1322.72     23.28 o
  -2   7   2      107.21      130.28      9.23 o
  -1   7   2      166.19      175.15     10.57 o
   0   7   2       51.02       62.69      6.41 o
   1   7   2      169.03      168.42     10.32 o
   2   7   2       94.01      107.00      8.46 o
   3   7   2     1322.20     1301.74     15.76 o
   4   7   2      688.35      712.80     20.39 o
   6   7   2      991.25     1071.65     22.14 o
   7   7   2      950.73      981.17     17.70 o
   8   7   2      244.83      194.45      7.67 o
  -7   8   2      351.95      350.57     10.13 o
  -6   8   2      342.44      356.29     12.88 o
  -5   8   2      293.05      315.21     13.02 o
  -4   8   2      134.33      145.44      9.62 o
  -3   8   2      131.05      133.10      6.39 o
  -2   8   2       73.65       76.01      3.99 o
  -1   8   2      151.45      147.68      4.35 o
   0   8   2       46.52       40.57      2.65 o
   1   8   2      135.41      132.86      4.62 o
   2   8   2       58.11       49.96      3.33 o
   3   8   2       92.81       99.17      5.56 o
   6   8   2      337.24      356.29     11.46 o
  -7   9   2       85.26       80.35      4.89 o
  -6   9   2      280.35      294.31      9.67 o
  -4   9   2      976.51      990.48     15.57 o
  -3   9   2      202.07      211.01      7.98 o
  -2   9   2      315.17      298.68      7.96 o
  -1   9   2       91.40       87.78      4.54 o
   0   9   2       89.20       82.39      4.33 o
   1   9   2       93.52       98.48      5.93 o
   2   9   2      267.16      252.14      8.89 o
   3   9   2      180.28      181.36     10.21 o
   4   9   2      927.92      957.57     20.64 o
   5   9   2       35.52       44.54      4.30 o
   6   9   2      324.71      341.88      8.57 o
  -5  10   2      318.35      346.48     10.12 o
  -4  10   2      303.09      294.03      9.47 o
  -3  10   2      215.55      215.56     10.13 o
  -2  10   2      214.12      214.92     18.22 o
  -1  10   2      384.92      377.51     15.70 o
   0  10   2       19.92       21.50      3.02 o
   1  10   2      410.12      390.30     10.94 o
   2  10   2      203.84      195.44     15.66 o
   3  10   2      244.12      245.64     11.03 o
   5  10   2      288.42      286.51      7.55 o
  -4  11   2      264.50      307.07      8.28 o
  -3  11   2      118.06      108.74      5.86 o
  -2  11   2      418.72      396.06     17.34 o
  -1  11   2       49.75       43.03      3.52 o
   0  11   2      403.79      404.85     10.10 o
   1  11   2       50.56       44.12      3.48 o
   2  11   2      403.82      369.18     21.13 o
   3  11   2      106.64       97.28      5.64 o
  -2  12   2      122.59      122.00      4.95 o
  -1  12   2      168.13      157.17      6.59 o
   0  12   2        0.11        0.40      1.42 o
   1  12   2      162.38      141.23      5.74 o
   1   0   3     1006.87      940.52      9.10 o
   2   0   3     4869.34     4485.04     44.76 o
   3   0   3     4684.64     4323.93     17.50 o
   4   0   3       82.43      104.74      5.12 o
   5   0   3      833.78      790.35     16.85 o
   6   0   3      354.01      361.79     12.67 o
   7   0   3       20.85       23.01      2.68 o
   8   0   3      756.18      796.14     13.87 o
   9   0   3        1.83        2.18      2.10 o
  10   0   3      112.62      113.13      4.75 o
 -10   1   3      118.52      107.75      4.53 o
  -9   1   3      148.82      136.10      4.81 o
  -8   1   3      147.53      161.20      6.38 o
  -7   1   3      439.92      435.36     10.52 o
  -5   1   3       26.48       29.30      3.40 o
  -4   1   3      742.82      736.09     13.54 o
  -3   1   3      757.83      787.41     21.92 o
  -2   1   3     2997.86     2860.95     20.31 o
   0   1   3        8.05       10.41      0.67 o
   1   1   3    11348.44     8994.77     31.07 o
   2   1   3     3241.05     2973.77     22.03 o
   3   1   3      790.58      829.89     13.80 o
   4   1   3      681.81      641.95     14.34 o
   5   1   3       17.27       22.10      3.15 o
   6   1   3      436.30      439.95     14.24 o
   7   1   3      442.62      447.08     10.63 o
   8   1   3      163.01      174.92      6.60 o
   9   1   3      137.88      134.05      7.64 o
 -10   2   3      152.98      134.60      4.58 o
  -9   2   3       16.32       20.69      3.38 o
  -8   2   3      109.76      115.91      5.35 o
  -7   2   3       72.18       73.87      4.52 o
  -6   2   3      357.18      394.41     14.16 o
  -5   2   3      414.01      455.13     12.07 o
  -4   2   3      649.99      701.09     13.58 o
  -3   2   3     1503.75     1471.64     17.60 o
  -2   2   3     2087.06     2030.94     18.94 o
   0   2   3     2395.39     2207.45      8.32 o
   1   2   3     5180.38     4742.43     51.88 o
   2   2   3     2229.72     2089.02     21.02 o
   3   2   3     1394.39     1288.64     18.70 o
   4   2   3      643.53      699.21     15.68 o
   5   2   3      455.17      450.06     14.22 o
   6   2   3      347.74      385.08     15.24 o
   7   2   3       62.72       59.29      4.10 o
   8   2   3      118.24      124.05      8.63 o
   9   2   3       32.86       35.56      4.00 o
  -9   3   3      176.09      181.50      8.17 o
  -8   3   3      184.35      193.90     10.19 o
  -7   3   3      185.34      195.72      7.26 o
  -6   3   3      214.41      226.71      7.47 o
  -5   3   3      352.40      390.56     12.06 o
  -4   3   3      683.20      677.91     14.98 o
  -3   3   3     3262.86     3386.21     30.90 o
  -2   3   3      417.77      406.16     10.03 o
   0   3   3        9.08       13.56      0.83 o
   1   3   3     4587.36     4370.13     22.06 o
   2   3   3      443.43      440.35     11.04 o
   3   3   3     3368.88     3218.90     32.98 o
   4   3   3      787.23      758.46     17.58 o
   5   3   3      348.44      361.76     13.25 o
   6   3   3      202.94      211.04      9.63 o
   7   3   3      168.91      175.84      6.79 o
   8   3   3      190.29      213.25      6.91 o
  -9   4   3      668.50      668.42     14.20 o
  -8   4   3      147.09      145.36      7.43 o
  -7   4   3      153.29      142.56      9.36 o
  -6   4   3      397.30      386.95     14.86 o
  -5   4   3     1594.85     1575.72     26.14 o
  -4   4   3      408.07      430.43     13.18 o
  -3   4   3     3149.86     3371.63     35.01 o
  -2   4   3      140.73      150.59      7.13 o
  -1   4   3     1975.78     1989.73     20.50 o
   0   4   3      100.88      110.02      4.69 o
   1   4   3     1989.98     2037.80     56.53 o
   2   4   3      104.69      115.18      6.52 o
   3   4   3     3105.41     3092.11     35.78 o
   4   4   3      431.05      417.37     14.21 o
   5   4   3     1623.98     1561.43     29.18 o
   6   4   3      401.33      398.23      9.99 o
   7   4   3      143.22      139.05      6.00 o
  -9   5   3      191.38      192.63      6.62 o
  -8   5   3       96.00       99.97      5.02 o
  -7   5   3     1139.46     1159.03     25.58 o
  -6   5   3      593.25      591.12     18.84 o
  -5   5   3       34.89       36.21      4.42 o
  -4   5   3     1450.07     1504.38     26.88 o
  -3   5   3     3318.51     3323.97     38.73 o
  -2   5   3      188.09      206.81      5.98 o
  -1   5   3     1429.16     1445.30     19.33 o
   0   5   3      872.59      872.91     14.41 o
   1   5   3     1583.82     1563.54     25.29 o
   2   5   3      165.27      186.55      9.33 o
   3   5   3     3343.96     3184.36     39.60 o
   4   5   3     1468.35     1472.44     28.60 o
   5   5   3       28.32       25.54      4.44 o
   6   5   3      652.95      686.16     17.87 o
   7   5   3     1063.38     1155.56     21.85 o
  -8   6   3      463.51      477.58     12.14 o
  -7   6   3       27.25       42.24      5.06 o
  -6   6   3      556.92      558.34     18.25 o
  -5   6   3      534.21      529.77     16.86 o
  -4   6   3      331.28      318.39      9.29 o
  -3   6   3      381.11      399.58     10.43 o
  -2   6   3      743.32      737.81     12.25 o
  -1   6   3       54.63       49.11      3.95 o
   0   6   3      696.26      688.29     24.11 o
   1   6   3       37.71       32.71      4.45 o
   2   6   3      658.35      633.28     18.66 o
   3   6   3      351.91      365.17     14.65 o
   4   6   3      335.35      321.03      9.57 o
   6   6   3      584.73      628.65     17.08 o
  -8   7   3      377.58      378.59     17.69 o
  -7   7   3      306.60      303.27     11.39 o
  -6   7   3      303.11      316.04      8.74 o
  -5   7   3       35.56       29.99      4.43 o
  -4   7   3      572.27      594.72     18.86 o
  -3   7   3      304.49      319.64      7.79 o
  -2   7   3       98.54      106.06      5.73 o
   0   7   3      210.06      187.31     10.43 o
   1   7   3      992.76      944.42     23.85 o
   2   7   3       83.59       84.67      7.45 o
   3   7   3      276.90      272.24      7.28 o
   6   7   3      352.38      372.60     12.53 o
  -7   8   3       24.23       26.28      2.53 o
  -6   8   3       51.72       55.72      5.40 o
  -5   8   3      259.58      281.14     12.33 o
  -4   8   3       72.63       67.41      6.68 o
  -3   8   3       85.98       92.24      5.38 o
  -2   8   3     1974.11     1904.70     33.02 o
  -1   8   3      101.32       95.85      3.53 o
   0   8   3     1326.10     1245.70     13.64 o
   1   8   3      109.20      109.83      4.88 o
   2   8   3     1863.64     1786.86     38.78 o
   3   8   3       91.08       90.84      7.45 o
   6   8   3       73.43       82.32      5.29 o
  -7   9   3       49.39       44.20      3.62 o
  -6   9   3       85.22       93.78      5.62 o
  -4   9   3        4.19        5.79      5.53 o
  -3   9   3      136.33      142.73      6.60 o
  -2   9   3       90.90       93.44      4.55 o
  -1   9   3      518.21      534.58     10.73 o
   0   9   3      103.34      105.17      4.86 o
   1   9   3      500.86      506.63     17.50 o
   2   9   3       80.01       78.20      5.13 o
   3   9   3      142.02      145.02      9.24 o
   5   9   3       28.54       33.18      3.56 o
  -5  10   3      104.49      110.29      5.28 o
  -4  10   3       40.44       45.80      3.84 o
  -3  10   3      117.55      108.76      5.32 o
  -2  10   3      547.13      569.33     15.11 o
  -1  10   3      106.60      102.22      4.65 o
   0  10   3     1090.81     1071.46     18.34 o
   1  10   3       92.78       78.73      5.07 o
   2  10   3      548.14      533.85     16.89 o
   3  10   3      138.44      140.94      8.43 o
  -4  11   3       19.01       21.27      2.42 o
  -3  11   3      205.28      194.15      7.51 o
  -2  11   3      158.10      145.47      7.80 o
  -1  11   3      316.74      292.76     13.53 o
   0  11   3      469.24      435.13     10.37 o
   1  11   3      371.72      344.27      8.94 o
   2  11   3      169.87      150.52      5.41 o
  -2  12   3      267.74      275.85      7.09 o
  -1  12   3      274.94      289.30      8.60 o
   0  12   3      641.93      634.62     13.00 o
   1  12   3      254.20      230.54      6.99 o
   0   0   4      772.45      773.96     12.16 o
   1   0   4      190.69      214.22      4.60 o
   2   0   4     1327.96     1315.14     23.15 o
   3   0   4      351.48      351.25      4.67 o
   4   0   4      145.68      113.49      5.94 o
   5   0   4      164.93      166.90      8.02 o
   6   0   4      298.86      314.24     12.17 o
   7   0   4        3.57        5.49      2.79 o
   8   0   4     2253.80     2370.62     36.75 o
   9   0   4        3.98        4.11      2.25 o
  10   0   4      996.98      926.42     13.20 o
 -10   1   4       28.83       19.99      2.08 o
  -9   1   4      423.02      460.07     13.88 o
  -8   1   4       52.20       52.74      5.94 o
  -7   1   4      267.05      257.70     12.45 o
  -6   1   4      290.33      287.35     12.18 o
  -5   1   4      166.86      186.25      8.43 o
  -4   1   4      415.73      449.95     19.24 o
  -3   1   4     3793.39     3710.24     24.46 o
  -2   1   4     3810.79     3747.39     25.43 o
  -1   1   4     1747.11     1534.35      5.80 o
   0   1   4     7727.67     6499.82     15.84 o
   1   1   4     1626.22     1450.69     12.95 o
   2   1   4     3991.14     3747.21     25.72 o
   3   1   4     3935.46     3754.21     30.33 o
   4   1   4      387.05      400.18     11.61 o
   5   1   4      174.98      182.98      8.76 o
   6   1   4      265.84      268.68      8.23 o
   7   1   4      248.66      241.74     12.11 o
   8   1   4       81.19       78.71      7.04 o
   9   1   4      397.33      397.27     12.86 o
 -10   2   4       43.10       39.42      2.56 o
  -9   2   4       55.50       54.30      4.93 o
  -8   2   4      244.17      246.27      7.45 o
  -7   2   4      309.88      309.76      8.85 o
  -6   2   4      923.53      972.84     22.55 o
  -4   2   4      987.58     1145.82     16.64 o
  -3   2   4     4970.70     5038.33     31.81 o
  -2   2   4     1722.19     1700.23     16.85 o
   0   2   4        8.13        9.23      0.79 o
   1   2   4     3370.44     3187.69     15.90 o
   2   2   4     1598.30     1462.84     18.05 o
   3   2   4     5065.95     4763.66     37.04 o
   4   2   4     1066.42     1145.84     20.50 o
   5   2   4      571.10      593.68     16.72 o
   6   2   4      906.06      951.85     15.78 o
   7   2   4      308.54      323.50     13.93 o
   8   2   4      204.06      211.75     10.96 o
   9   2   4       49.76       50.04      4.67 o
  -9   3   4       50.74       47.74      4.37 o
  -8   3   4      138.61      144.98      8.95 o
  -7   3   4      867.56      883.93     14.38 o
  -6   3   4      834.46      857.02     14.28 o
  -4   3   4      442.02      431.72     11.78 o
  -3   3   4      974.26     1122.79     17.56 o
  -2   3   4      961.77     1020.16     15.79 o
   0   3   4        4.60       31.20      2.06 o
   1   3   4     2700.63     2598.43     17.61 o
   2   3   4      955.08      982.90     16.81 o
   3   3   4     1026.14     1088.32     19.58 o
   4   3   4      394.11      376.77     12.75 o
   5   3   4      255.54      249.17     11.22 o
   6   3   4      819.26      847.30     15.28 o
   7   3   4      880.51      918.47     23.29 o
   8   3   4      129.24      142.63      8.86 o
  -9   4   4        7.10        6.18      1.99 o
  -8   4   4      182.62      186.84      7.09 o
  -7   4   4      344.48      335.13     14.12 o
  -6   4   4      575.80      575.89     18.34 o
  -4   4   4      100.88       97.00      6.24 o
  -3   4   4      738.06      871.70     17.67 o
  -2   4   4     1149.81     1149.87     19.52 o
  -1   4   4      950.28      994.07     15.26 o
   0   4   4        5.85        5.61      1.08 o
   1   4   4      989.11     1028.83     11.66 o
   2   4   4     1162.97     1157.73     20.44 o
   3   4   4      747.20      822.46     18.61 o
   4   4   4      117.97      107.81      7.39 o
   5   4   4     1346.81     1360.99     27.46 o
   6   4   4      566.97      569.91     18.06 o
   7   4   4      405.65      449.17     16.15 o
  -9   5   4      325.12      332.14      8.57 o
  -8   5   4      424.21      432.27     10.15 o
  -7   5   4      232.72      228.02     11.47 o
  -6   5   4      597.42      618.47     19.42 o
  -5   5   4      309.94      313.33     11.96 o
  -4   5   4      487.86      490.29     15.28 o
  -3   5   4      248.56      236.86     10.44 o
  -2   5   4      845.04      875.14     23.45 o
  -1   5   4      260.89      255.90      8.55 o
   0   5   4      595.63      589.42     12.18 o
   1   5   4      255.77      252.56     10.22 o
   2   5   4      832.42      875.72     19.91 o
   3   5   4      296.94      270.02     11.78 o
   4   5   4      471.95      462.69     16.22 o
   5   5   4      267.21      277.58     13.03 o
  -8   6   4       56.61       57.00      3.56 o
  -7   6   4      157.53      160.71      9.33 o
  -6   6   4       30.25       28.01      4.59 o
  -5   6   4     1174.95     1164.23     24.93 o
  -4   6   4      469.81      472.67     11.23 o
  -3   6   4     2183.11     2129.65     77.84 o
  -2   6   4      536.73      518.11     20.85 o
  -1   6   4      247.11      261.13      9.31 o
   0   6   4      119.42      130.84      5.04 o
   1   6   4      265.50      256.30     11.48 o
   2   6   4      536.78      495.93     16.44 o
   3   6   4     2203.57     2057.60     34.84 o
   4   6   4      492.80      508.18     17.98 o
  -8   7   4        5.19        3.84      1.14 o
  -7   7   4      202.18      211.89      7.84 o
  -6   7   4      298.63      293.58      8.46 o
  -5   7   4      357.04      380.16     14.70 o
  -4   7   4      761.10      770.18     21.63 o
  -3   7   4      540.46      554.63     10.22 o
  -2   7   4     1968.40     1956.63     22.04 o
  -1   7   4       33.18       39.03      3.07 o
   0   7   4        0.08        2.15      1.99 o
   1   7   4       24.52       31.24      4.76 o
   2   7   4     1971.61     1908.16     23.43 o
   3   7   4      495.67      479.12     11.91 o
  -7   8   4      210.85      200.62      6.13 o
  -6   8   4      669.18      704.85     17.89 o
  -5   8   4      719.31      774.03     20.15 o
  -4   8   4      184.95      203.21      7.79 o
  -3   8   4      298.10      330.36     11.38 o
  -2   8   4      849.15      829.81     20.48 o
  -1   8   4      160.96      165.33      5.86 o
   0   8   4      596.74      580.63     13.30 o
   1   8   4      134.51      137.50      5.43 o
   2   8   4      905.02      891.25     17.60 o
   3   8   4      313.40      323.18     13.81 o
  -6   9   4      521.90      540.36     18.92 o
  -5   9   4      114.29      118.86      7.26 o
  -4   9   4      760.80      780.80     13.64 o
  -3   9   4       38.82       42.72      3.73 o
  -2   9   4       48.80       49.00      3.39 o
  -1   9   4      371.81      355.28      9.15 o
   0   9   4      248.96      252.73      7.42 o
   1   9   4      363.11      345.08     10.69 o
   2   9   4       41.35       44.97      3.98 o
   3   9   4       49.49       44.20      5.48 o
  -5  10   4      436.73      447.94     18.36 o
  -4  10   4        0.06       -0.39      1.57 o
  -3  10   4       50.75       45.91      3.59 o
  -2  10   4        4.83        5.06      1.47 o
  -1  10   4       48.46       53.20      3.44 o
   0  10   4       26.02       30.53      3.47 o
   1  10   4       47.81       50.95      4.23 o
   2  10   4        0.97        2.20      1.40 o
   3  10   4       39.12       34.61      4.45 o
  -4  11   4      545.46      592.72     11.11 o
  -3  11   4       12.60       12.57      2.24 o
  -2  11   4      250.94      254.84      9.97 o
  -1  11   4      182.80      182.35      6.50 o
   0  11   4     1002.09      941.09     14.95 o
   1  11   4      190.63      187.93      6.58 o
   2  11   4      262.76      237.55      9.64 o
  -1  12   4        2.34        3.20      1.49 o
   0  12   4      512.01      519.23     11.23 o
   1   0   5     1421.75     1404.03     12.42 o
   2   0   5      726.75      708.54     10.96 o
   3   0   5      276.38      299.40      8.51 o
   4   0   5     1625.95     1670.58     22.98 o
   5   0   5      949.07      869.36     18.58 o
   6   0   5      393.48      398.26      9.95 o
   7   0   5     2610.02     2604.51     39.20 o
   8   0   5       11.98       14.03      3.71 o
   9   0   5       69.84       75.01      5.83 o
  10   0   5       20.71       19.23      2.06 o
 -10   1   5      150.74      137.80      4.88 o
  -9   1   5      316.87      303.13     11.20 o
  -8   1   5      317.15      318.81     13.59 o
  -7   1   5       20.05       15.78      3.74 o
  -6   1   5     1223.89     1231.77     25.09 o
  -5   1   5      600.01      583.08     15.33 o
  -4   1   5     1794.49     1791.77     23.59 o
  -3   1   5      254.65      283.19      5.60 o
  -2   1   5     1463.98     1484.00     17.94 o
   0   1   5     2342.31     2179.98      9.58 o
   1   1   5      290.80      269.67      5.90 o
   2   1   5     1420.43     1355.79     16.07 o
   3   1   5      223.14      246.09      8.27 o
   4   1   5     1705.13     1744.27     24.60 o
   5   1   5      571.15      542.43     15.28 o
   6   1   5     1117.42     1125.74     18.64 o
   7   1   5       21.69       17.86      4.00 o
   8   1   5      252.99      254.06     12.08 o
   9   1   5      328.58      326.91     11.52 o
  -9   2   5        0.06        3.31      2.03 o
  -8   2   5      166.12      168.44      9.80 o
  -7   2   5       75.03       65.09      6.52 o
  -6   2   5      117.27      123.74      8.25 o
  -3   2   5     3421.35     3477.54     25.56 o
  -2   2   5       21.26       24.98      2.17 o
  -1   2   5     6010.06     5246.88     21.28 o
   0   2   5       58.69       60.14      1.39 o
   1   2   5     6006.25     5537.26     47.54 o
   2   2   5        7.01        5.01      1.58 o
   3   2   5     3719.70     3507.72     32.61 o
   4   2   5      273.61      260.78     10.10 o
   5   2   5      101.87      112.49      7.49 o
   6   2   5      147.33      151.18      6.54 o
   7   2   5       76.47       71.25      6.85 o
   8   2   5      169.72      167.03      9.66 o
   9   2   5        0.10       -0.89      2.29 o
  -9   3   5       62.89       63.69      4.90 o
  -8   3   5      284.68      295.88     12.59 o
  -7   3   5       31.55       31.83      3.66 o
  -6   3   5      355.58      346.20     14.01 o
  -4   3   5     3209.10     3458.27     31.90 o
  -3   3   5       15.19       36.00      3.28 o
  -2   3   5     6507.86     6489.30     39.59 o
  -1   3   5      954.02      958.32      8.60 o
   0   3   5     1863.85     1798.04      8.94 o
   1   3   5      935.05      957.55      7.57 o
   2   3   5     6919.41     6411.74     43.43 o
   3   3   5       19.78       12.66      2.58 o
   4   3   5     3046.12     2926.49     36.05 o
   5   3   5      250.11      234.81     11.40 o
   6   3   5      352.49      354.54     10.04 o
   7   3   5       30.68       30.46      4.66 o
   8   3   5      321.14      325.56     13.05 o
  -9   4   5       28.81       29.70      3.15 o
  -8   4   5      467.81      454.91     10.78 o
  -7   4   5      672.02      675.37     15.01 o
  -6   4   5     1020.48     1016.96     24.36 o
  -4   4   5      460.30      473.87     13.32 o
  -3   4   5      239.28      264.07      9.67 o
  -2   4   5      152.22      175.87      7.67 o
  -1   4   5      612.36      667.07     13.07 o
   0   4   5       31.76       22.54      1.88 o
   1   4   5      613.93      659.89      6.55 o
   2   4   5      169.65      199.50      8.69 o
   3   4   5      338.91      350.75     12.51 o
   4   4   5      424.59      371.50     13.83 o
   5   4   5      341.84      327.30      9.49 o
   6   4   5      969.16      943.75     23.37 o
   7   4   5      669.60      678.45     19.78 o
  -9   5   5      384.37      384.42      8.97 o
  -8   5   5      616.68      605.88     18.09 o
  -7   5   5       25.16       27.29      3.49 o
  -6   5   5      943.29      942.85     23.86 o
  -5   5   5       78.11       63.62      5.52 o
  -4   5   5       26.39       26.22      3.80 o
  -3   5   5     1437.47     1478.06     25.44 o
  -2   5   5      754.54      773.65     12.16 o
  -1   5   5       26.50       24.84      2.15 o
   0   5   5     1370.01     1398.78     21.07 o
   1   5   5       23.10       20.75      3.25 o
   2   5   5      811.85      806.84     19.17 o
   3   5   5     1409.67     1328.06     26.19 o
   4   5   5       23.44       28.01      4.40 o
   5   5   5       50.61       40.91      5.32 o
  -8   6   5       97.05       98.81      4.45 o
  -7   6   5      965.04     1012.31     17.40 o
  -6   6   5       99.74       97.50      7.89 o
  -5   6   5       28.26       30.07      4.33 o
  -4   6   5        7.75       11.25      2.18 o
  -3   6   5      873.44      844.10     25.26 o
  -2   6   5      279.50      281.27      8.98 o
  -1   6   5      142.15      167.66      5.75 o
   0   6   5     1565.08     1636.91     17.99 o
   1   6   5      128.56      146.62      8.72 o
   2   6   5      282.07      269.71     12.13 o
   3   6   5      834.15      768.31     21.39 o
   4   6   5       10.33       22.98      4.08 o
  -8   7   5       43.75       49.74      2.91 o
  -7   7   5      321.59      334.27      9.16 o
  -6   7   5      197.96      189.88      6.75 o
  -5   7   5     1004.06     1081.12     24.51 o
  -4   7   5      210.83      210.69     11.43 o
  -3   7   5      181.43      185.99      5.01 o
  -2   7   5      592.77      570.92     15.78 o
  -1   7   5     2756.62     2554.76     23.64 o
   0   7   5      220.40      207.69     10.66 o
   1   7   5     2896.45     2707.29     39.55 o
   2   7   5      580.05      551.37     10.10 o
   3   7   5      168.79      160.24      7.40 o
  -7   8   5       74.27       67.49      3.57 o
  -6   8   5      157.66      151.48      5.47 o
  -5   8   5      149.37      147.82      8.90 o
  -4   8   5      134.76      135.03      6.08 o
  -3   8   5      349.87      352.66     10.34 o
  -2   8   5      498.74      511.08     10.22 o
  -1   8   5      383.47      371.41     11.09 o
   0   8   5     3473.65     3381.80     30.09 o
   1   8   5      339.62      324.12     10.04 o
   2   8   5      450.96      430.73     11.45 o
   3   8   5      312.48      311.69     13.76 o
  -6   9   5       89.53       88.80      4.19 o
  -5   9   5      157.86      164.95      6.01 o
  -4   9   5      415.35      434.46     10.04 o
  -3   9   5      382.78      406.74     10.82 o
  -2   9   5      449.49      455.96     10.36 o
  -1   9   5      404.79      388.92      9.18 o
   0   9   5        2.66        3.20      1.48 o
   1   9   5      413.42      391.45     11.36 o
   2   9   5      462.56      454.85     11.79 o
   3   9   5      459.06      478.80     16.58 o
  -5  10   5       30.94       33.03      2.47 o
  -4  10   5      333.80      347.16      7.49 o
  -3  10   5      176.17      185.49     10.80 o
  -2  10   5      251.24      265.79     10.49 o
  -1  10   5       87.11       89.98      4.30 o
   0  10   5       27.45       28.29      2.58 o
   1  10   5       76.80       79.45      5.09 o
   2  10   5      235.89      223.95     19.57 o
  -4  11   5       19.73       23.90      2.31 o
  -3  11   5      357.38      339.14      9.13 o
  -2  11   5       62.06       61.86      4.98 o
  -1  11   5      216.04      217.68      9.79 o
   0  11   5      153.46      158.42      6.16 o
   1  11   5      276.76      260.22      7.79 o
   2  11   5       41.94       37.71      3.51 o
  -1  12   5       59.02       47.12      3.25 o
   0  12   5      758.12      727.04     12.43 o
   0   0   6       87.44       99.00      1.81 o
   1   0   6      972.79      969.77     10.91 o
   2   0   6     7248.27     6777.89     35.40 o
   3   0   6      128.09      142.34      6.08 o
   4   0   6     2308.91     2325.09     27.78 o
   5   0   6       52.54       55.34      5.03 o
   6   0   6        4.24       10.49      4.24 o
   7   0   6        5.05        6.87      3.27 o
   8   0   6      298.24      303.84     13.17 o
   9   0   6      523.14      523.84     14.31 o
  10   0   6      628.91      578.80      9.55 o
 -10   1   6      314.57      254.86      6.17 o
  -9   1   6     1601.53     1598.00     24.87 o
  -8   1   6      344.96      370.80     14.43 o
  -7   1   6      450.23      442.69     16.21 o
  -6   1   6      732.32      746.30     19.87 o
  -4   1   6     1770.42     1823.15     24.54 o
  -3   1   6     2464.30     2519.91     25.44 o
  -2   1   6     2513.40     2546.86     11.71 o
   0   1   6     2845.08     2547.40     14.64 o
   1   1   6     1675.40     1543.22     14.68 o
   2   1   6     2767.47     2702.34     23.17 o
   3   1   6     2688.07     2790.44     28.11 o
   4   1   6     1894.28     1953.06     26.54 o
   5   1   6      689.47      699.02     17.70 o
   6   1   6      699.90      725.38     13.77 o
   7   1   6      468.65      489.32     17.19 o
   8   1   6      317.99      336.78     13.61 o
   9   1   6     1690.36     1649.43     25.00 o
  -9   2   6      152.59      151.34      7.60 o
  -8   2   6      168.60      190.01     10.27 o
  -7   2   6      122.17      119.49      6.28 o
  -6   2   6     1864.93     1828.68     29.83 o
  -3   2   6      528.16      536.63      9.60 o
  -2   2   6     5311.99     5356.37     29.60 o
  -1   2   6     3470.09     3260.55     14.84 o
   0   2   6      900.86      809.36      5.40 o
   1   2   6     3525.68     3343.66     32.01 o
   2   2   6     5451.38     5328.85     35.67 o
   3   2   6      564.47      526.09     13.01 o
   4   2   6       28.94       33.46      4.01 o
   5   2   6      237.11      244.02     11.02 o
   6   2   6     1780.98     1847.25     49.39 o
   7   2   6      148.46      151.57      9.60 o
   8   2   6      178.96      201.99     10.52 o
   9   2   6      168.27      164.67      7.75 o
  -9   3   6      144.73      136.33      6.81 o
  -8   3   6       35.12       30.25      3.10 o
  -7   3   6      641.64      625.00     14.38 o
  -6   3   6       89.94       97.02      7.70 o
  -3   3   6     1111.56     1279.15     18.33 o
  -2   3   6      609.07      670.99     12.77 o
  -1   3   6     3176.68     3103.62     18.95 o
   0   3   6        0.82        1.13      0.63 o
   1   3   6     3463.24     3294.56     14.97 o
   2   3   6      595.85      620.36     13.77 o
   3   3   6     1147.79     1179.43     20.99 o
   4   3   6      171.58      164.04      8.77 o
   5   3   6      227.05      209.78     10.85 o
   6   3   6      120.42      128.07      6.16 o
   7   3   6      690.64      708.91     20.37 o
   8   3   6       39.98       34.71      4.61 o
  -9   4   6       83.36       85.87      4.96 o
  -8   4   6       24.53       25.72      2.84 o
  -7   4   6      502.19      538.39     13.40 o
  -6   4   6      696.40      711.24     20.59 o
  -5   4   6     1078.85     1074.23     23.89 o
  -3   4   6       92.04      111.56      6.31 o
  -2   4   6     2274.78     2368.57     20.17 o
  -1   4   6     1352.49     1423.86      9.58 o
   0   4   6      737.42      745.74     10.05 o
   1   4   6     1273.21     1332.99     13.86 o
   2   4   6     2322.44     2349.09     29.68 o
   3   4   6       88.01       88.09      6.43 o
   4   4   6      129.72      135.59      8.53 o
   5   4   6      975.44      985.22     16.30 o
   6   4   6      724.93      768.02     20.92 o
   7   4   6      490.62      520.46     17.08 o
  -9   5   6      960.29      930.11     13.29 o
  -8   5   6      189.97      190.89      6.55 o
  -7   5   6       62.09       55.55      5.15 o
  -6   5   6      362.95      368.29     15.01 o
  -5   5   6      778.94      752.85     19.31 o
  -3   5   6       91.74      110.27      7.02 o
  -2   5   6       48.51       56.72      5.08 o
  -1   5   6      125.98      135.42      7.52 o
   0   5   6      277.49      279.76      6.89 o
   1   5   6      141.57      145.86      7.80 o
   2   5   6       61.21       63.05      5.57 o
   3   5   6      148.17      156.06      9.21 o
   4   5   6      155.69      156.24      9.76 o
  -8   6   6      429.64      433.99      8.74 o
  -7   6   6       10.71        9.16      2.45 o
  -6   6   6      204.95      199.85     11.03 o
  -5   6   6       44.87       45.59      5.10 o
  -4   6   6      206.58      211.49     10.29 o
  -3   6   6     1085.82     1057.09     22.85 o
  -2   6   6      246.45      263.93     10.02 o
  -1   6   6      456.38      458.93     16.57 o
   0   6   6      647.46      655.75     14.25 o
   1   6   6      546.65      520.37     15.97 o
   2   6   6      244.23      246.48     11.74 o
   3   6   6     1112.31     1032.20     24.99 o
   4   6   6      181.06      157.29     10.25 o
  -8   7   6       82.66       77.36      4.09 o
  -7   7   6      103.85      125.57      5.58 o
  -6   7   6       57.54       62.31      3.97 o
  -5   7   6      251.71      281.12     12.56 o
  -4   7   6     1003.33     1025.73     24.99 o
  -3   7   6     1352.64     1339.95     23.67 o
  -2   7   6     1604.09     1581.07     27.56 o
  -1   7   6      214.75      212.39      5.24 o
   0   7   6       93.33      108.79      4.49 o
   1   7   6      227.82      226.71      6.55 o
   2   7   6     1562.07     1418.06     19.91 o
   3   7   6     1311.81     1273.71     27.13 o
  -7   8   6       16.57       17.29      1.98 o
  -6   8   6      776.98      813.28     13.51 o
  -5   8   6      772.92      830.96     20.43 o
  -4   8   6      497.66      528.54     11.78 o
  -3   8   6      227.73      239.65      8.55 o
  -2   8   6      321.50      332.78      8.55 o
  -1   8   6      341.72      354.80      9.89 o
   0   8   6      903.16      906.57     23.83 o
   1   8   6      379.34      378.01     12.00 o
   2   8   6      281.01      280.31      9.35 o
   3   8   6      239.40      240.65     12.21 o
  -6   9   6      786.68      834.11     22.28 o
  -5   9   6      406.52      439.62     10.35 o
  -4   9   6      114.82      131.89      5.53 o
  -3   9   6      435.88      460.54     11.39 o
  -2   9   6       25.76       26.52      2.60 o
  -1   9   6      911.31      912.26     14.00 o
   0   9   6      509.03      473.88     10.03 o
   1   9   6      835.84      817.40     17.25 o
   2   9   6       27.32       26.83      3.12 o
   3   9   6      436.85      453.17     16.12 o
  -5  10   6      278.72      256.92     21.28 o
  -4  10   6      157.26      164.76      5.64 o
  -3  10   6       60.15       62.36      3.91 o
  -2  10   6       77.85       87.77      6.60 o
  -1  10   6      170.01      167.79      5.69 o
   0  10   6       23.07       24.50      2.33 o
   1  10   6      170.89      163.03      6.99 o
   2  10   6       89.56       88.13      4.86 o
  -4  11   6      101.94      107.17      4.23 o
  -3  11   6      197.83      189.17      6.49 o
  -2  11   6       52.82       61.45      4.83 o
  -1  11   6      272.74      274.76     10.64 o
   0  11   6      128.68      126.14      7.40 o
   1  11   6      262.98      244.79      9.61 o
   2  11   6       60.11       50.45      3.78 o
   0  12   6      503.54      440.97      8.96 o
   1   0   7      319.30      318.45      5.05 o
   2   0   7     2769.28     2765.64     23.39 o
   3   0   7       49.04       60.11      4.14 o
   4   0   7      945.53      980.16     18.54 o
   5   0   7      660.18      662.24     17.18 o
   6   0   7        5.03        5.14      2.54 o
   7   0   7     2027.40     2033.79     34.74 o
   8   0   7      243.09      256.67     11.91 o
   9   0   7      200.14      216.40      9.02 o
  -9   1   7      230.27      227.74      9.21 o
  -8   1   7      799.15      822.62     21.07 o
  -7   1   7      988.27      997.74     24.22 o
  -6   1   7     1155.32     1131.89     18.51 o
  -4   1   7     1619.50     1732.58     24.69 o
  -3   1   7     1670.29     1762.35     22.07 o
  -2   1   7      787.87      848.54     13.39 o
   0   1   7      645.78      564.85      3.63 o
   1   1   7      750.14      754.43     10.83 o
   2   1   7      835.60      884.22     14.15 o
   3   1   7     1824.60     1925.44     23.97 o
   4   1   7     1550.55     1602.14     24.61 o
   5   1   7      634.47      631.69     17.16 o
   6   1   7     1029.48     1050.08     26.65 o
   7   1   7      970.88      973.66     24.00 o
   8   1   7      875.10      888.94     21.58 o
   9   1   7      228.03      230.63      9.13 o
  -9   2   7      425.20      411.23     11.91 o
  -8   2   7      225.55      229.09     11.08 o
  -7   2   7     1251.39     1232.39     19.50 o
  -6   2   7     1387.94     1331.83     20.32 o
  -2   2   7     2624.72     2803.35     20.97 o
  -1   2   7     1558.63     1551.64     12.25 o
   0   2   7     9796.01     9022.38     21.61 o
   1   2   7     1686.22     1670.83     12.86 o
   2   2   7     2667.66     2705.16     26.19 o
   3   2   7      397.67      397.99     11.46 o
   4   2   7      240.87      243.91     10.34 o
   5   2   7      950.72      959.18     22.02 o
   6   2   7     1466.72     1496.94     36.48 o
   7   2   7     1252.20     1250.77     26.87 o
   8   2   7      198.16      203.99     10.36 o
   9   2   7      453.20      425.38     11.79 o
  -9   3   7      367.91      346.89     10.32 o
  -8   3   7       14.26       14.04      3.00 o
  -7   3   7      465.23      487.58     12.63 o
  -6   3   7      633.02      625.87     14.44 o
  -1   3   7     2547.20     2642.30     18.49 o
   0   3   7      612.32      622.40      5.44 o
   1   3   7     2518.54     2574.21     26.72 o
   2   3   7     2498.11     2482.41     27.55 o
   3   3   7     1177.51     1186.77     21.45 o
   4   3   7      734.19      689.16     17.96 o
   5   3   7      349.25      403.67     15.16 o
   6   3   7      612.83      596.22     18.27 o
   7   3   7      443.16      483.70     16.62 o
   8   3   7       17.23       17.23      3.34 o
  -9   4   7      126.20      119.14      5.51 o
  -8   4   7      230.16      213.98      7.12 o
  -7   4   7      116.06      110.10      6.20 o
  -6   4   7       30.04       37.19      3.97 o
  -5   4   7      569.97      538.75     17.03 o
  -3   4   7      678.99      717.65     15.63 o
  -2   4   7      659.63      638.36      8.96 o
  -1   4   7     3648.09     3665.23     16.25 o
   0   4   7      960.06     1037.45     15.71 o
   1   4   7     3429.63     3537.02     26.79 o
   2   4   7      665.08      645.96      9.40 o
   3   4   7      695.38      659.29     17.31 o
   4   4   7      186.56      184.95     10.08 o
   5   4   7      584.85      568.84     15.48 o
   6   4   7       45.26       52.39      5.75 o
   7   4   7      112.59      110.46      7.92 o
  -9   5   7      159.44      151.23      4.99 o
  -8   5   7      150.86      152.61      9.66 o
  -7   5   7      263.30      263.24      9.12 o
  -6   5   7      404.30      391.50     15.47 o
  -5   5   7      233.31      237.11     11.01 o
  -4   5   7     1430.50     1486.71     27.03 o
  -3   5   7       55.30       52.25      3.50 o
  -2   5   7      276.77      298.15      7.84 o
  -1   5   7      191.74      189.12      8.44 o
   0   5   7     1239.86     1307.14     28.81 o
   1   5   7      208.16      196.09      8.87 o
   2   5   7      276.69      272.57     11.32 o
   3   5   7       44.96       38.81      4.91 o
   4   5   7     1486.45     1464.02     29.50 o
  -8   6   7      285.21      292.87      6.83 o
  -7   6   7      212.39      237.68      8.19 o
  -6   6   7      294.25      326.98      7.97 o
  -5   6   7       76.24       79.06      6.71 o
  -4   6   7      185.36      200.23     10.80 o
  -3   6   7     1006.01     1001.87     12.68 o
  -2   6   7     1568.17     1570.52     28.48 o
  -1   6   7       62.49       60.02      5.29 o
   0   6   7     2452.07     2355.92     41.26 o
   1   6   7       58.54       59.83      5.59 o
   2   6   7     1575.93     1440.40     27.81 o
   3   6   7      933.45      905.44     15.94 o
  -8   7   7       10.10       12.39      1.65 o
  -7   7   7      129.65      139.28      5.64 o
  -6   7   7       72.40       83.67      3.98 o
  -5   7   7      147.53      168.73      9.75 o
  -4   7   7      411.90      423.62     16.09 o
  -3   7   7        9.35       10.77      2.09 o
  -2   7   7      650.96      666.96      8.59 o
  -1   7   7     1010.63      998.49     11.58 o
   0   7   7     1106.99     1110.99     31.49 o
   1   7   7      817.94      801.77     14.77 o
   2   7   7      654.46      629.55     11.05 o
   3   7   7        7.42        6.40      2.69 o
  -7   8   7      200.66      206.28      8.15 o
  -6   8   7      282.08      300.24      6.38 o
  -5   8   7      164.85      176.88      5.86 o
  -4   8   7       26.24       32.15      3.06 o
  -3   8   7      813.17      798.23     18.29 o
  -2   8   7       57.33       58.50      3.65 o
  -1   8   7     1202.81     1226.28     16.08 o
   0   8   7      101.70      100.25      4.71 o
   1   8   7     1187.35     1220.15     19.93 o
   2   8   7       26.12       24.78      3.37 o
   3   8   7      773.73      735.11     21.32 o
  -6   9   7       25.70       29.70      2.31 o
  -5   9   7      331.87      351.79      7.01 o
  -4   9   7       25.25       28.12      2.36 o
  -3   9   7      189.55      202.08      7.02 o
  -2   9   7      214.75      235.49      8.53 o
  -1   9   7      144.16      141.53      6.73 o
   0   9   7       75.26       82.97      4.32 o
   1   9   7      127.65      123.38      6.54 o
   2   9   7      188.49      186.24      7.55 o
  -5  10   7      133.37      140.97      5.53 o
  -4  10   7       88.90       94.34      5.94 o
  -3  10   7       13.93       16.03      2.18 o
  -2  10   7      207.66      224.75      7.51 o
  -1  10   7      355.38      361.77     14.27 o
   0  10   7       66.45       70.58      3.67 o
   1  10   7      352.99      334.34     10.28 o
   2  10   7      224.56      222.00      9.88 o
  -3  11   7      299.33      293.77      7.41 o
  -2  11   7      458.00      461.13     11.98 o
  -1  11   7      113.54      116.83      6.77 o
   0  11   7        1.16        1.02      1.70 o
   1  11   7      136.98      126.16      6.70 o
   2  11   7      459.43      356.24      8.86 o
   0   0   8     4197.75     3781.26     51.17 o
   1   0   8     1018.26      922.08      6.42 o
   2   0   8      945.84      910.61     14.03 o
   3   0   8       11.36        7.33      1.88 o
   4   0   8      584.36      617.39     15.09 o
   5   0   8     3335.77     3374.75     39.73 o
   6   0   8      277.69      284.23     12.39 o
   7   0   8       23.73       26.83      4.50 o
   8   0   8      214.89      206.75     10.49 o
   9   0   8        5.21        5.47      2.15 o
  -9   1   8      357.74      344.60     10.67 o
  -8   1   8       11.60       11.95      3.19 o
  -7   1   8      570.78      563.71     18.16 o
  -6   1   8      656.89      634.49     13.58 o
  -3   1   8     1614.11     1639.59     21.95 o
  -1   1   8      962.61      957.99      9.83 o
   0   1   8     1256.42     1180.03      5.61 o
   1   1   8      858.40      840.29      6.45 o
   2   1   8      886.45      926.55     14.57 o
   3   1   8     1573.05     1601.96     22.32 o
   4   1   8      595.79      639.87     15.91 o
   5   1   8      289.69      293.50     12.00 o
   6   1   8      603.97      625.15     13.12 o
   7   1   8      573.29      588.07     18.53 o
   8   1   8       11.05       12.60      3.22 o
   9   1   8      299.70      281.58      9.56 o
  -9   2   8      306.90      306.51      9.79 o
  -8   2   8      306.99      297.83     12.27 o
  -7   2   8        7.96        8.56      2.16 o
  -6   2   8      345.72      320.70     10.11 o
  -1   2   8       57.62       69.13      2.87 o
   0   2   8     1239.29     1140.11      7.12 o
   1   2   8       50.81       65.94      2.65 o
   2   2   8     2537.11     2457.80     25.45 o
   3   2   8      536.16      583.47     14.65 o
   4   2   8      234.00      210.22      9.70 o
   5   2   8      998.50      999.54     22.75 o
   6   2   8      305.24      291.57     12.69 o
   7   2   8        4.61       12.10      3.32 o
   8   2   8      246.91      249.17     10.96 o
  -9   3   8       35.33       37.84      3.49 o
  -8   3   8      489.04      479.81     10.47 o
  -7   3   8      824.34      805.31     15.95 o
  -6   3   8      563.94      539.72     13.45 o
  -5   3   8       95.29      100.15      5.65 o
  -2   3   8      233.12      284.18      8.30 o
  -1   3   8     3491.73     3556.32     86.50 o
   0   3   8        1.65        3.45      1.04 o
   1   3   8     3418.71     3402.56     29.03 o
   2   3   8      257.96      294.54      9.76 o
   3   3   8       51.99       39.02      4.24 o
   4   3   8     1272.16     1284.77     25.53 o
   5   3   8       96.53       98.32      5.10 o
   6   3   8      487.95      485.39     16.41 o
   7   3   8      829.37      800.38     20.85 o
   8   3   8      535.65      505.40     14.79 o
  -9   4   8      197.83      188.69      6.38 o
  -8   4   8      389.15      382.67      9.07 o
  -7   4   8       15.32       21.95      5.05 o
  -6   4   8      777.53      798.18     16.72 o
  -5   4   8       81.49       91.08      4.87 o
  -2   4   8     1740.83     1757.47     15.88 o
  -1   4   8      862.13      928.21     10.74 o
   0   4   8     1103.29     1049.05     12.16 o
   1   4   8      814.13      879.43      8.98 o
   2   4   8     1761.67     1739.01     16.08 o
   3   4   8      100.40       90.10      6.62 o
   4   4   8     1126.09     1090.67     24.40 o
   5   4   8       85.86       97.09      5.29 o
   6   4   8      760.15      749.39     20.25 o
  -8   5   8       24.03       21.66      2.32 o
  -7   5   8      184.44      186.22      7.55 o
  -6   5   8      600.63      601.76     21.39 o
  -5   5   8      153.59      156.51      6.65 o
  -4   5   8      749.12      761.96     14.02 o
  -3   5   8     1471.25     1466.06     26.44 o
  -2   5   8      968.21      939.39     18.97 o
  -1   5   8     1124.38     1163.20     21.59 o
   0   5   8     4944.44     4862.05     29.18 o
   1   5   8     1163.79     1182.82     21.63 o
   2   5   8      940.43      869.91     20.09 o
   3   5   8     1468.90     1395.67     27.24 o
   4   5   8      837.29      827.87     22.29 o
  -8   6   8      172.60      183.91      5.09 o
  -7   6   8       85.75       87.67      4.96 o
  -6   6   8      315.33      307.71      7.63 o
  -5   6   8      525.85      530.41     12.30 o
  -4   6   8       42.86       54.74      5.88 o
  -3   6   8      171.83      166.38      6.44 o
  -2   6   8      498.46      509.73      9.30 o
  -1   6   8     1304.99     1295.13     24.25 o
   0   6   8        5.21        7.16      2.38 o
   1   6   8     1221.75     1167.93     23.36 o
   2   6   8      483.84      457.16     15.78 o
   3   6   8      124.47      112.73      5.79 o
  -7   7   8      679.46      710.34     12.09 o
  -6   7   8      331.56      340.88      7.48 o
  -5   7   8      168.74      171.67      6.05 o
  -4   7   8      288.88      313.86     13.93 o
  -3   7   8      371.68      391.90     10.74 o
  -2   7   8      794.97      800.03     10.34 o
  -1   7   8      792.08      808.66     10.65 o
   0   7   8      549.71      585.15     13.34 o
   1   7   8      699.95      701.26     14.66 o
   2   7   8      850.56      804.21     20.09 o
   3   7   8      364.45      357.06     14.91 o
  -7   8   8       74.80       78.30      3.10 o
  -6   8   8      117.29      130.44      4.08 o
  -5   8   8      640.76      696.59     11.11 o
  -4   8   8      176.16      171.18      5.74 o
  -3   8   8      335.54      351.60     14.54 o
  -2   8   8      256.70      270.04      9.28 o
  -1   8   8      158.36      164.95      6.05 o
   0   8   8       93.90       89.53      4.47 o
   1   8   8      135.93      134.04      6.82 o
   2   8   8      277.90      273.43      9.27 o
  -6   9   8      223.97      220.13      5.55 o
  -5   9   8        0.35        1.45      1.07 o
  -4   9   8      657.09      709.01     11.67 o
  -3   9   8      464.31      496.57     11.41 o
  -2   9   8      103.20      104.78      5.72 o
  -1   9   8      239.18      242.65      8.67 o
   0   9   8       47.78       43.37      3.15 o
   1   9   8      241.43      245.99      8.99 o
   2   9   8      140.47      129.03      8.44 o
  -5  10   8      161.39      159.04      5.22 o
  -4  10   8      231.58      255.81      6.23 o
  -3  10   8      319.90      331.83      8.01 o
  -2  10   8      153.40      153.93      6.36 o
  -1  10   8        0.15        0.81      1.47 o
   0  10   8      358.95      341.31      8.75 o
   1  10   8        0.79       -0.37      2.06 o
   2  10   8      139.88      124.52      7.16 o
  -3  11   8       46.58       47.65      2.97 o
  -2  11   8      181.38      200.97      7.52 o
  -1  11   8        2.09        4.40      2.09 o
   0  11   8        1.03        3.04      1.77 o
   1  11   8        3.75        2.01      1.53 o
   1   0   9        5.34        7.46      1.62 o
   2   0   9      417.54      340.65      8.82 o
   3   0   9     2590.36     2430.10     27.36 o
   4   0   9        7.90        8.46      2.26 o
   5   0   9     2062.71     2094.67     31.83 o
   6   0   9      168.47      177.59      7.02 o
   7   0   9        7.48        8.85      3.08 o
   8   0   9      842.09      833.84     19.89 o
   9   0   9        8.95        6.55      1.98 o
  -9   1   9       26.58       22.60      2.92 o
  -8   1   9      240.73      258.42     11.23 o
  -7   1   9      280.51      278.21      8.81 o
  -6   1   9     1491.80     1452.20     20.52 o
  -1   1   9      517.09      594.02     15.48 o
   0   1   9       26.42       17.88      0.92 o
   1   1   9      582.03      661.72      6.92 o
   2   1   9      299.54      306.88      8.63 o
   3   1   9     3978.19     3921.81     35.51 o
   4   1   9     1584.04     1510.51     24.90 o
   5   1   9     1945.03     1961.99     31.03 o
   6   1   9     1517.45     1472.36     28.04 o
   7   1   9      285.22      265.15     12.23 o
   8   1   9      254.47      259.45     11.02 o
   9   1   9       21.62       18.05      2.58 o
  -9   2   9      166.16      165.93      6.73 o
  -8   2   9      349.24      355.90     12.93 o
  -7   2   9      673.25      663.42     14.04 o
  -6   2   9     1678.11     1662.91     22.86 o
  -5   2   9     1053.87     1040.23     32.08 o
  -1   2   9      460.58      456.05      7.68 o
   0   2   9      258.17      281.15      6.40 o
   1   2   9      460.79      454.07      6.03 o
   2   2   9      254.95      295.38      9.21 o
   3   2   9      355.15      390.30     12.10 o
   4   2   9      153.74      148.64      8.28 o
   5   2   9     1039.37      996.35     32.27 o
   6   2   9     1776.10     1709.77     30.29 o
   7   2   9      582.22      546.58     17.11 o
   8   2   9      382.43      364.22     12.63 o
  -9   3   9       46.13       47.21      3.48 o
  -8   3   9      336.19      332.16      8.37 o
  -7   3   9      492.97      503.49     12.37 o
  -6   3   9     1182.61     1129.42     19.37 o
  -5   3   9     1173.92     1180.05     19.08 o
  -2   3   9      242.76      251.23      6.23 o
  -1   3   9      718.07      736.25     26.74 o
   0   3   9      886.47     1011.66      8.27 o
   1   3   9      798.76      795.45      8.40 o
   2   3   9      243.70      251.38      7.23 o
   3   3   9       59.55       48.31      4.60 o
   4   3   9      167.89      166.12      9.29 o
   5   3   9     1171.66     1175.77     35.17 o
   6   3   9     1063.17     1037.01     23.51 o
   7   3   9      492.68      488.64     15.86 o
  -9   4   9       50.98       50.68      3.03 o
  -8   4   9      204.14      197.71      6.29 o
  -7   4   9       61.58       64.25      4.64 o
  -6   4   9      352.32      353.84     11.14 o
  -5   4   9     2146.71     2027.01     33.81 o
  -4   4   9      457.62      489.85     15.36 o
  -3   4   9       59.10       51.78      4.99 o
  -2   4   9      622.15      630.18      9.99 o
  -1   4   9      791.47      764.22     13.52 o
   0   4   9     4143.73     4288.37     38.99 o
   1   4   9      784.64      749.60     10.12 o
   2   4   9      597.18      617.47     17.47 o
   3   4   9       59.63       53.92      3.26 o
   4   4   9      471.13      471.20     16.29 o
   5   4   9     2057.13     1929.00     30.91 o
   6   4   9      347.65      348.56     13.44 o
  -8   5   9      104.60       94.80      4.04 o
  -7   5   9      390.85      377.60     10.23 o
  -6   5   9       52.88       58.41      4.74 o
  -5   5   9      243.79      244.48      7.20 o
  -4   5   9      545.61      552.77     12.20 o
  -3   5   9      946.63     1006.80     15.99 o
  -2   5   9      496.95      526.68     15.59 o
  -1   5   9      961.64     1006.36     20.82 o
   0   5   9       95.27       74.42      5.78 o
   1   5   9      800.76      808.81     17.64 o
   2   5   9      559.85      556.47     16.01 o
   3   5   9      904.52      889.82     21.80 o
   4   5   9      536.85      501.86     17.27 o
  -8   6   9      453.41      435.20      7.09 o
  -7   6   9      167.03      147.14      5.98 o
  -6   6   9      107.54      101.41      4.39 o
  -5   6   9       63.37       62.72      3.83 o
  -4   6   9      386.28      402.12     15.51 o
  -3   6   9      793.50      810.30     12.05 o
  -2   6   9      837.78      915.08     12.73 o
  -1   6   9      341.79      348.43     12.93 o
   0   6   9      134.73      154.81      8.72 o
   2   6   9      897.74      835.02     14.63 o
   3   6   9      728.17      678.96     19.87 o
  -7   7   9       74.23       77.39      3.77 o
  -6   7   9      121.40      123.56      5.23 o
  -5   7   9       85.06       88.38      4.35 o
  -4   7   9      675.29      719.53     11.92 o
  -3   7   9      413.62      467.92     10.04 o
  -2   7   9      705.98      726.82     14.90 o
  -1   7   9       70.09       77.18      3.42 o
   0   7   9       85.69       88.99      4.41 o
   1   7   9       51.47       55.77      4.40 o
   2   7   9      656.39      609.88     22.04 o
  -7   8   9       58.92       60.97      3.85 o
  -6   8   9      295.90      294.77      8.49 o
  -5   8   9      154.71      167.88      5.33 o
  -4   8   9      187.64      175.59      5.65 o
  -3   8   9       33.97       33.68      2.89 o
  -2   8   9      494.16      520.45     12.75 o
  -1   8   9      141.08      141.62      6.79 o
   0   8   9      286.39      295.19      7.94 o
   1   8   9      122.63      111.70      6.24 o
   2   8   9      469.09      430.46     15.80 o
  -6   9   9      311.44      300.70      6.82 o
  -5   9   9       89.49       83.31      3.10 o
  -4   9   9      179.05      199.24      5.18 o
  -3   9   9      288.76      296.77      9.49 o
  -2   9   9      291.33      292.93      9.20 o
  -1   9   9      460.60      466.15     11.69 o
   0   9   9      333.85      352.46      9.94 o
   1   9   9      469.94      468.52     16.63 o
   2   9   9      298.37      272.24     11.85 o
  -4  10   9        5.58        6.43      1.22 o
  -3  10   9       80.54       83.34      3.94 o
  -2  10   9      288.18      292.89      7.91 o
  -1  10   9      133.59      151.50      5.93 o
   0  10   9      188.49      190.00      9.91 o
   1  10   9      128.68      127.84      7.79 o
   2  10   9      256.30      237.73      9.30 o
  -2  11   9       20.45       17.40      2.32 o
  -1  11   9      146.84      154.57      6.90 o
   0  11   9       82.62       77.97      5.05 o
   1  11   9      127.42      114.31      5.54 o
   0   0  10     3118.93     2980.90     17.97 o
   1   0  10      104.43       88.62      3.24 o
   2   0  10        5.85       22.32      2.49 o
   3   0  10     1855.23     2054.55     25.87 o
   4   0  10     3223.34     3341.69     37.25 o
   5   0  10     1212.82     1231.97     38.08 o
   6   0  10      827.48      815.06     24.03 o
   7   0  10        2.79        4.49      2.39 o
   8   0  10       64.25       66.73      5.64 o
   9   0  10       78.04       71.32      4.24 o
  -9   1  10       14.49       12.68      2.10 o
  -8   1  10      423.75      430.82     13.73 o
  -7   1  10       70.19       75.81      4.67 o
  -6   1  10     1215.04     1164.46     18.38 o
  -5   1  10      162.18      152.74      7.87 o
  -2   1  10     1235.63     1276.99     20.26 o
  -1   1  10     3014.49     3078.75     25.95 o
   0   1  10       91.21       78.10      2.63 o
   1   1  10     2940.05     2995.10     18.16 o
   2   1  10     1089.10     1150.22     11.41 o
   3   1  10       48.89       49.17      4.32 o
   4   1  10      377.78      399.48     13.07 o
   5   1  10      166.73      166.00     10.42 o
   6   1  10     1047.75      980.20     22.71 o
   7   1  10       68.20       69.44      6.29 o
   8   1  10      445.36      450.77     13.70 o
   9   1  10        8.57        7.03      1.69 o
  -9   2  10      196.02      183.70      6.38 o
  -8   2  10      360.19      356.72     14.77 o
  -7   2  10      959.74      952.89     16.31 o
  -6   2  10       78.67       78.78      5.15 o
  -5   2  10      326.49      307.27      9.43 o
  -2   2  10      148.73      174.58      6.25 o
  -1   2  10      226.98      234.91      5.85 o
   0   2  10       49.14       51.10      2.23 o
   1   2  10      258.50      271.34      5.75 o
   2   2  10      104.66      123.30      6.66 o
   3   2  10      632.97      655.33     15.69 o
   4   2  10      524.80      524.11     15.56 o
   5   2  10      275.69      279.67     13.90 o
   6   2  10       93.96       89.57      6.98 o
   7   2  10      991.12      954.36     21.73 o
   8   2  10      282.16      274.47     10.32 o
  -9   3  10      946.27      830.58     12.05 o
  -8   3  10      117.79      118.94      4.84 o
  -7   3  10      124.50      123.75      6.11 o
  -6   3  10      376.87      367.64     11.06 o
  -5   3  10      194.20      185.05      5.88 o
  -3   3  10     1168.08     1192.35     20.49 o
  -2   3  10       30.72       48.43      2.97 o
  -1   3  10     1329.53     1446.92     20.27 o
   0   3  10      189.16      221.97      4.65 o
   1   3  10     1289.20     1376.84     13.41 o
   2   3  10       33.26       47.86      2.87 o
   3   3  10     1147.41     1197.58     22.75 o
   4   3  10      276.20      266.24     11.68 o
   5   3  10      199.05      187.37      6.99 o
   6   3  10      372.23      366.16     13.63 o
   7   3  10       98.27      110.49      7.33 o
  -8   4  10      361.46      331.97      7.56 o
  -7   4  10       73.36       76.89      4.82 o
  -6   4  10      318.04      318.36     10.36 o
  -5   4  10       96.68       99.91      4.56 o
  -4   4  10      582.13      581.66     10.92 o
  -3   4  10      805.62      827.99     20.02 o
  -2   4  10     1466.97     1499.78     25.57 o
  -1   4  10      965.03      990.92     12.52 o
   0   4  10      960.61      922.22     18.89 o
   1   4  10      883.97      890.78     13.48 o
   2   4  10     1412.68     1415.52     15.53 o
   3   4  10      760.01      734.84     12.05 o
   4   4  10      510.36      517.23     17.14 o
  -8   5  10       29.49       28.35      2.17 o
  -7   5  10      117.88      114.29      5.51 o
  -6   5  10      151.92      151.98      7.14 o
  -5   5  10       14.39       19.34      2.31 o
  -4   5  10      862.14      875.02     17.24 o
  -3   5  10     1448.75     1635.31     17.97 o
  -2   5  10      931.92      986.06     21.87 o
  -1   5  10     1422.84     1466.40     25.98 o
   0   5  10     1795.23     1896.06     29.29 o
   2   5  10      884.92      882.49     19.92 o
   3   5  10     1397.30     1439.01     27.56 o
  -8   6  10       16.65       14.39      1.27 o
  -7   6  10      636.98      624.02     11.25 o
  -6   6  10      282.28      288.63      6.98 o
  -5   6  10      757.86      762.26     12.64 o
  -4   6  10       97.23       97.76      6.06 o
  -3   6  10      610.06      624.75     11.43 o
  -2   6  10      252.50      248.83      8.39 o
  -1   6  10     1033.77     1045.75     16.60 o
   0   6  10     4243.92     4183.83    146.80 o
   2   6  10      223.88      188.81     10.11 o
  -7   7  10       60.95       63.19      3.11 o
  -6   7  10      718.94      746.49     10.13 o
  -5   7  10      355.64      363.15      8.23 o
  -4   7  10      593.17      598.54     10.76 o
  -3   7  10      158.18      169.23      6.09 o
  -2   7  10      110.24      107.08      5.91 o
  -1   7  10      457.85      466.15     11.98 o
   0   7  10      643.88      656.02     13.98 o
   1   7  10      458.93      456.51     16.82 o
   2   7  10      111.09       98.65      7.72 o
  -6   8  10      186.91      190.68      8.44 o
  -5   8  10      572.41      627.65      9.58 o
  -4   8  10       80.06       83.31      3.87 o
  -3   8  10      365.70      396.03      8.82 o
  -2   8  10       56.52       63.65      4.67 o
  -1   8  10      139.65      145.01      6.90 o
   0   8  10       16.81       19.70      3.37 o
   1   8  10      126.99      122.52      8.99 o
   2   8  10       62.61       57.00      5.97 o
  -5   9  10       45.16       47.92      2.19 o
  -4   9  10      682.55      699.53      7.71 o
  -3   9  10       67.35       71.46      4.24 o
  -2   9  10      718.92      775.76     14.37 o
  -1   9  10       45.52       49.13      4.56 o
   0   9  10       70.32       66.46      4.40 o
   1   9  10       51.88       48.21      5.47 o
   2   9  10      760.29      734.31     18.61 o
  -4  10  10      250.16      254.35     10.20 o
  -3  10  10      901.96      940.24     11.88 o
  -2  10  10       80.01       80.84      4.05 o
  -1  10  10      606.04      615.51     11.14 o
   0  10  10      319.77      331.35     12.38 o
   1  10  10      605.71      574.94     15.50 o
   2  10  10       56.24       46.59      3.95 o
  -2  11  10      160.28      150.94      5.37 o
  -1  11  10       41.98       40.16      3.36 o
   0  11  10       98.58       91.12      5.00 o
   1  11  10       52.44       44.52      3.11 o
   1   0  11     1016.63     1056.78     11.63 o
   2   0  11      427.89      442.04      8.22 o
   3   0  11     6402.35     6209.93     46.32 o
   4   0  11      288.33      276.35     10.99 o
   5   0  11     1419.38     1372.17     28.19 o
   6   0  11       74.26       76.16      4.66 o
   7   0  11      412.25      407.28     14.23 o
   8   0  11        7.21        9.56      2.51 o
   9   0  11      433.54      386.37      8.33 o
  -9   1  11      602.58      533.82      9.73 o
  -8   1  11      328.79      312.90     10.91 o
  -7   1  11      214.47      225.71      7.61 o
  -6   1  11      418.54      411.76     10.86 o
  -5   1  11     1441.81     1362.47     64.81 o
  -2   1  11     1622.24     1693.46     43.21 o
  -1   1  11      476.65      474.58      8.37 o
   0   1  11       87.45      100.58      3.77 o
   1   1  11      460.24      461.26      7.43 o
   2   1  11     1625.23     1636.96     15.84 o
   3   1  11     1870.51     1951.01     25.96 o
   4   1  11     1448.03     1362.02     24.38 o
   5   1  11     1423.27     1455.55     32.30 o
   6   1  11      378.01      389.76     13.95 o
   7   1  11      187.00      176.15      9.30 o
   8   1  11      330.37      307.13     10.52 o
  -9   2  11        4.55        4.18      1.08 o
  -8   2  11      265.02      274.14      6.81 o
  -7   2  11       66.78       63.91      4.57 o
  -6   2  11      153.98      165.22     10.09 o
  -5   2  11     1140.43     1129.00     22.32 o
  -3   2  11      239.20      239.13      9.85 o
  -2   2  11      117.97      133.59      4.91 o
  -1   2  11      310.72      352.01     11.52 o
   0   2  11     3341.68     3471.44     31.24 o
   1   2  11      301.28      341.47      6.51 o
   2   2  11       98.89      109.59      4.26 o
   3   2  11      227.33      220.39      9.21 o
   4   2  11     1073.89     1089.35     22.67 o
   5   2  11     1263.68     1284.00     26.29 o
   6   2  11      181.05      185.26      9.59 o
   7   2  11       90.96       84.95      6.39 o
   8   2  11      271.41      266.78      9.34 o
  -8   3  11      326.99      318.19      7.24 o
  -7   3  11       37.96       44.09      4.37 o
  -6   3  11      425.94      430.21     11.59 o
  -5   3  11      474.65      473.81      9.42 o
  -4   3  11      208.26      217.65      6.20 o
  -3   3  11        8.93        8.87      3.39 o
  -2   3  11      127.47      174.23     30.90 o
  -1   3  11      780.68      793.17     11.67 o
   0   3  11       29.74       29.49      2.54 o
   1   3  11      731.30      738.16     15.44 o
   2   3  11      112.22      105.36      5.60 o
   3   3  11        5.29        3.89      1.26 o
   4   3  11      220.68      223.03     10.74 o
   6   3  11      442.22      434.43     14.25 o
   7   3  11       38.73       36.93      4.17 o
  -8   4  11        1.04        1.73      1.05 o
  -7   4  11      154.36      137.87      5.98 o
  -6   4  11      111.46      114.35      6.13 o
  -5   4  11      171.66      177.06      6.01 o
  -4   4  11      266.75      238.28      6.53 o
  -3   4  11      107.14      124.58      4.91 o
  -2   4  11      185.04      201.68      9.72 o
  -1   4  11      979.83     1071.54     21.54 o
   0   4  11     1550.73     1604.86     25.98 o
   1   4  11     1012.27     1114.07     18.62 o
   2   4  11      201.63      208.29      6.05 o
   3   4  11      145.01      152.08      8.72 o
   4   4  11      221.91      191.88     10.30 o
  -8   5  11      606.91      587.11      7.97 o
  -7   5  11      270.67      267.31      7.71 o
  -6   5  11       12.53       10.48      1.66 o
  -5   5  11        6.19        4.36      1.44 o
  -4   5  11      255.26      257.50      7.34 o
  -3   5  11      153.48      157.50      5.77 o
  -2   5  11      366.38      364.23      9.90 o
  -1   5  11     1335.52     1355.95     25.66 o
   0   5  11       63.48       67.05      5.98 o
   3   5  11      136.55      128.86      8.27 o
  -7   6  11      179.89      188.62      5.74 o
  -6   6  11       80.05       75.02      3.51 o
  -5   6  11      100.87       98.21      4.50 o
  -4   6  11      573.97      607.67     14.60 o
  -3   6  11       64.65       72.05      4.06 o
  -2   6  11      100.45      124.63      8.85 o
  -1   6  11      642.15      671.01     13.60 o
   0   6  11      738.11      726.14     13.79 o
   2   6  11      104.10      104.79      7.73 o
  -7   7  11      115.32      120.78      4.16 o
  -6   7  11      150.51      147.73      4.24 o
  -5   7  11      226.50      238.07      6.43 o
  -4   7  11       13.91       18.14      2.14 o
  -3   7  11      278.17      297.17      7.89 o
  -2   7  11      253.05      267.77     11.68 o
  -1   7  11      510.94      540.07     12.95 o
   0   7  11      260.58      249.50      8.70 o
   1   7  11      505.20      492.85     17.58 o
   2   7  11      242.12      223.84     11.39 o
  -6   8  11       32.45       38.39      2.27 o
  -5   8  11       20.53       25.06      2.01 o
  -4   8  11       97.11       96.68      3.36 o
  -3   8  11      278.48      305.11      7.45 o
  -2   8  11      759.68      828.85     15.66 o
  -1   8  11     1497.64     1570.03     21.75 o
   0   8  11      158.52      173.81      7.78 o
   1   8  11     1595.75     1551.83     30.67 o
   2   8  11      779.59      704.87     19.47 o
  -5   9  11      343.67      350.07     14.48 o
  -4   9  11       65.77       71.06      3.47 o
  -3   9  11      101.07      107.53      4.89 o
  -2   9  11      275.93      273.27      8.30 o
  -1   9  11     1316.90     1376.44     18.86 o
   0   9  11      178.17      178.02      6.64 o
   1   9  11     1350.81     1320.78     26.27 o
   2   9  11      260.44      239.45     10.24 o
  -4  10  11        8.15       10.48      1.62 o
  -3  10  11       35.98       36.38      2.09 o
  -2  10  11      354.85      379.86      7.95 o
  -1  10  11      169.29      178.96      6.30 o
   0  10  11     1616.08     1611.38     25.58 o
   1  10  11      185.61      186.25      8.33 o
   2  10  11      386.37      362.80      9.66 o
  -1  11  11      365.95      373.53      8.64 o
   0  11  11       17.18       13.99      1.93 o
   0   0  12     1402.21     1481.38     22.96 o
   1   0  12        0.18        4.02      1.94 o
   2   0  12      271.98      335.27      7.33 o
   3   0  12      916.49      958.07     20.71 o
   5   0  12     1646.35     1666.32     31.50 o
   6   0  12      404.41      404.65     12.94 o
   7   0  12        2.77        6.65      1.65 o
   8   0  12       10.52        6.73      1.93 o
  -8   1  12      805.38      759.86     15.35 o
  -7   1  12       44.41       52.61      3.69 o
  -6   1  12      514.40      513.11     11.82 o
  -5   1  12      324.04      306.34     14.41 o
  -4   1  12      180.42      172.80     10.61 o
  -3   1  12      144.47      132.17      5.22 o
  -2   1  12      244.63      254.61      6.79 o
  -1   1  12      966.25      969.57     28.86 o
   0   1  12        1.28        2.35      1.10 o
   1   1  12      905.78      875.94     17.96 o
   2   1  12      249.73      263.35     12.01 o
   3   1  12      181.17      174.06     10.45 o
   4   1  12      140.16      123.57      7.64 o
   5   1  12      342.86      354.95     13.92 o
   6   1  12      601.54      614.09     12.07 o
   7   1  12       56.51       60.56      5.21 o
   8   1  12      798.75      735.67     14.61 o
  -8   2  12      310.11      300.55      6.53 o
  -7   2  12      239.16      235.70      7.56 o
  -6   2  12      205.65      215.39      7.92 o
  -5   2  12      161.47      174.03     11.58 o
  -4   2  12      751.10      776.64     17.48 o
  -3   2  12       65.31       72.27      7.53 o
  -2   2  12      102.79       99.61      4.48 o
  -1   2  12      425.26      416.06      8.63 o
   0   2  12      164.07      170.37      5.04 o
   1   2  12      369.93      362.42     11.58 o
   2   2  12       53.49       54.64      3.41 o
   3   2  12       51.86       49.24      3.27 o
   4   2  12      678.98      706.41     16.59 o
   5   2  12      183.12      212.86     10.17 o
   6   2  12      196.12      202.49      9.55 o
   7   2  12      222.54      220.29      9.31 o
  -8   3  12      223.07      217.01      5.45 o
  -7   3  12      380.60      373.72      9.44 o
  -6   3  12      639.05      643.28     13.69 o
  -5   3  12       47.39       47.90      3.08 o
  -4   3  12      584.00      573.29      8.78 o
  -3   3  12      474.21      458.94     10.10 o
  -2   3  12      961.54      999.08     14.18 o
  -1   3  12       61.96       59.07      3.40 o
   0   3  12     1085.73     1110.10     11.68 o
   1   3  12       57.09       62.01      4.78 o
   2   3  12      959.47      990.37     13.23 o
   3   3  12      483.61      450.21      9.79 o
   4   3  12      577.67      558.33      9.32 o
  -8   4  12      572.85      552.97      7.87 o
  -7   4  12      124.66      139.04      6.14 o
  -6   4  12      519.70      518.62     12.19 o
  -5   4  12      499.40      469.82     12.25 o
  -4   4  12       52.05       47.71      4.21 o
  -3   4  12     1061.20     1115.05     14.89 o
  -2   4  12      348.45      380.18     13.65 o
  -1   4  12      417.95      449.22     14.53 o
   0   4  12     1267.09     1294.56     24.31 o
   1   4  12      485.20      506.03     13.18 o
   2   4  12      299.96      307.87     10.58 o
   3   4  12     1114.49     1105.95     15.74 o
  -8   5  12       92.78       86.43      4.02 o
  -7   5  12      398.29      360.74      8.19 o
  -6   5  12       72.11       68.26      3.39 o
  -5   5  12      562.97      549.03     10.30 o
  -4   5  12      539.25      600.80     11.04 o
  -3   5  12        6.76        2.69      1.72 o
  -2   5  12      365.11      382.32     10.43 o
  -1   5  12      961.49      930.52     15.65 o
   0   5  12      444.78      473.46     15.63 o
   1   5  12      976.81      948.23     21.41 o
   2   5  12      366.88      375.89     13.30 o
   3   5  12        7.59        5.44      2.13 o
  -7   6  12      438.63      425.76      7.56 o
  -6   6  12      419.08      423.15      7.47 o
  -5   6  12      397.58      405.62      8.55 o
  -4   6  12      568.17      573.33      8.89 o
  -3   6  12       95.40      103.85      4.83 o
  -2   6  12      159.08      159.32     10.24 o
  -1   6  12      528.85      564.91     18.31 o
   0   6  12     4418.37     4121.46     47.39 o
   2   6  12      164.53      130.56      8.74 o
  -7   7  12       52.98       55.39      3.57 o
  -6   7  12      729.71      727.24     13.22 o
  -5   7  12      101.02       98.33      3.94 o
  -4   7  12       62.26       69.67      3.06 o
  -3   7  12      917.23      978.08     18.80 o
  -2   7  12       92.86       95.48      5.58 o
  -1   7  12      252.69      250.09     13.02 o
   0   7  12      627.50      619.79     25.93 o
   1   7  12      259.65      246.14     12.60 o
   2   7  12      102.22       97.12      7.65 o
  -6   8  12      151.61      145.88      5.75 o
  -5   8  12      618.76      638.43      8.09 o
  -4   8  12      354.76      359.32      5.88 o
  -3   8  12      504.36      507.72     11.26 o
  -2   8  12      316.55      325.78      9.64 o
  -1   8  12       22.39       21.29      2.95 o
   0   8  12      100.87      109.74      5.62 o
   1   8  12       34.34       33.04      4.85 o
   2   8  12      331.63      296.75     12.32 o
  -5   9  12      245.50      253.04      6.57 o
  -4   9  12      728.90      753.91     21.85 o
  -3   9  12       12.64       16.55      2.14 o
  -2   9  12       52.30       55.39      3.74 o
  -1   9  12      211.80      224.03      7.35 o
   0   9  12       75.19       77.81      5.19 o
   1   9  12      228.56      230.56     10.60 o
   2   9  12       50.40       47.91      4.48 o
  -3  10  12      190.83      203.46      9.45 o
  -2  10  12      115.90      132.42      4.36 o
  -1  10  12      429.63      439.17     14.08 o
   0  10  12       30.83       33.97      3.84 o
   1  10  12      405.15      387.57     10.99 o
   2  10  12      124.91      112.54      4.73 o
   1   0  13      116.80      102.91      6.65 o
   2   0  13      140.90      141.06      8.09 o
   3   0  13     2966.47     2979.71     38.08 o
   4   0  13      721.28      759.45     14.54 o
   5   0  13     1900.90     1937.49     34.39 o
   6   0  13      815.12      826.32     21.28 o
   7   0  13      537.70      497.38      9.68 o
   8   0  13      448.66      428.16      9.91 o
  -8   1  13      115.55      109.95      5.14 o
  -7   1  13      488.31      494.09     10.07 o
  -6   1  13      743.96      740.07     21.18 o
  -5   1  13       24.85       39.06      5.71 o
  -4   1  13     1025.80     1027.94     17.16 o
  -3   1  13      343.02      364.09      8.80 o
  -2   1  13      704.66      751.05     16.82 o
  -1   1  13      313.67      330.74      7.74 o
   0   1  13     1913.81     1818.82     14.77 o
   1   1  13      311.84      325.59     11.64 o
   2   1  13      623.32      668.27     17.36 o
   3   1  13      321.70      334.56      8.44 o
   4   1  13      959.06      965.62     22.48 o
   5   1  13       50.64       59.27      5.97 o
   6   1  13      766.98      785.85     19.38 o
   7   1  13      532.86      528.34     13.56 o
  -8   2  13      216.61      200.54      4.92 o
  -7   2  13      110.92      115.20      7.40 o
  -6   2  13      110.45      112.29      5.56 o
  -5   2  13      815.61      819.72     15.28 o
  -4   2  13      889.00      908.34     18.33 o
  -3   2  13      656.99      677.88     24.65 o
  -2   2  13      884.86      901.22     13.71 o
  -1   2  13     1046.69     1056.50     22.93 o
   0   2  13      433.18      483.94      7.94 o
   1   2  13     1058.05     1066.11     20.91 o
   2   2  13      793.20      762.51     18.25 o
   3   2  13      682.05      684.11     12.03 o
   4   2  13      877.13      866.70     14.61 o
   5   2  13      882.49      914.85     21.27 o
  -8   3  13      287.77      261.46     12.46 o
  -7   3  13       10.43        9.88      1.83 o
  -6   3  13      323.58      336.56      9.46 o
  -5   3  13       75.19       72.32      4.84 o
  -4   3  13       70.83       75.50      5.57 o
  -3   3  13      806.21      794.77     13.24 o
  -2   3  13      422.79      407.92     21.30 o
  -1   3  13     1446.14     1500.23     17.52 o
   0   3  13       66.08      104.62      6.84 o
   1   3  13     1545.24     1599.50     25.21 o
   2   3  13      441.13      405.39     13.07 o
   3   3  13      724.89      696.10     12.76 o
   4   3  13       42.14       43.25      4.88 o
  -8   4  13       62.62       62.18      3.52 o
  -7   4  13       27.74       24.64      2.37 o
  -6   4  13       60.10       70.38      4.42 o
  -5   4  13      707.71      701.48     14.73 o
  -4   4  13      257.72      267.00     13.40 o
  -3   4  13      860.93      896.76     13.47 o
  -2   4  13      294.05      317.22      7.80 o
  -1   4  13       76.88       72.91      6.20 o
   0   4  13      413.86      441.87     14.64 o
   2   4  13      309.03      314.43     12.36 o
   3   4  13      867.45      834.75     19.85 o
   4   4  13      249.03      235.13     10.29 o
  -7   5  13      726.77      722.44     10.12 o
  -6   5  13      113.05      112.80      4.00 o
  -5   5  13       21.92       17.03      2.00 o
  -4   5  13      451.95      510.17     13.24 o
  -3   5  13       18.16       21.09      3.11 o
  -2   5  13       92.20       91.57     11.36 o
  -1   5  13       11.56       15.11      2.37 o
   0   5  13      486.93      463.83     13.24 o
   2   5  13       71.35       67.41      5.98 o
   3   5  13       23.16       29.06      4.01 o
  -7   6  13       14.29       18.85      2.70 o
  -6   6  13      198.72      191.12      4.63 o
  -5   6  13      300.80      293.36      6.85 o
  -4   6  13      221.58      232.43      6.58 o
  -3   6  13      282.85      298.89      7.91 o
  -2   6  13       70.41       99.17      8.18 o
  -1   6  13      538.32      576.90     18.64 o
   0   6  13      147.26      156.30      9.47 o
   2   6  13       89.81       96.45      7.58 o
  -6   7  13      117.83       95.91      2.94 o
  -5   7  13       21.83       19.95      1.79 o
  -4   7  13      261.26      251.50      5.30 o
  -3   7  13      308.58      331.87      7.91 o
  -2   7  13      407.10      424.48     11.30 o
  -1   7  13      192.55      199.03      7.90 o
   0   7  13     2418.92     2347.89     48.51 o
   1   7  13      236.47      237.91     12.27 o
   2   7  13      451.58      399.99     14.83 o
  -5   8  13       40.83       38.35      2.47 o
  -4   8  13       96.86      105.27      3.53 o
  -3   8  13       12.97       15.90      2.30 o
  -2   8  13      316.03      337.61      9.43 o
  -1   8  13      322.67      346.97      9.77 o
   0   8  13       53.08       50.04      3.82 o
   1   8  13      306.77      305.07     13.04 o
   2   8  13      368.02      332.83     12.48 o
  -4   9  13      631.06      660.17     13.05 o
  -3   9  13      167.30      173.79      5.36 o
  -2   9  13      300.23      305.57      7.85 o
  -1   9  13      666.48      696.72     15.81 o
   0   9  13        0.56        1.31      1.89 o
   1   9  13      674.77      641.66     16.49 o
   2   9  13      320.45      279.07      9.61 o
  -3  10  13      192.83      195.59      5.66 o
  -2  10  13      184.17      185.90      6.69 o
  -1  10  13       32.29       28.52      4.66 o
   0  10  13      429.64      447.66     11.58 o
   1  10  13       31.20       31.66      3.04 o
   0   0  14     1613.30     1676.06     27.41 o
   1   0  14        1.11        6.56      2.15 o
   2   0  14      660.13      664.26     17.93 o
   3   0  14     1029.48     1136.63     17.84 o
   4   0  14      740.49      781.93     15.08 o
   5   0  14        2.73        6.35      2.91 o
   6   0  14       20.24       21.19      3.84 o
   7   0  14      212.02      197.37      8.42 o
  -7   1  14      632.76      630.54     15.89 o
  -6   1  14      118.24      117.79      8.47 o
  -5   1  14       91.03       79.56      7.60 o
  -4   1  14      324.76      336.55      9.84 o
  -3   1  14      619.56      648.42     13.61 o
  -2   1  14      584.24      641.89     17.42 o
  -1   1  14     1257.28     1305.86     15.64 o
   0   1  14      151.15      170.14      6.27 o
   1   1  14     1277.43     1300.19     24.24 o
   2   1  14      567.99      637.37     17.46 o
   3   1  14      544.58      574.80     12.45 o
   4   1  14      339.50      343.14     14.18 o
   5   1  14       91.24       90.12      7.26 o
   6   1  14      108.45      108.24      7.22 o
  -8   2  14      158.05      124.96      4.54 o
  -7   2  14      108.62      105.44      6.90 o
  -6   2  14       40.91       33.29      5.19 o
  -5   2  14      233.56      241.41      8.34 o
  -4   2  14      355.99      360.07     10.52 o
  -3   2  14       30.69       32.04      2.41 o
  -2   2  14     1297.91     1322.07     17.07 o
  -1   2  14     1421.83     1436.57     26.75 o
   0   2  14      556.97      529.55      8.70 o
   1   2  14     1345.10     1338.30     24.45 o
   2   2  14     1323.15     1331.62     24.88 o
   3   2  14       23.27       27.96      5.61 o
   4   2  14      347.62      351.66     13.84 o
   5   2  14      296.24      317.64     12.71 o
   6   2  14       50.55       48.29      4.53 o
  -7   3  14      461.66      449.86     13.84 o
  -6   3  14      528.14      535.77     18.15 o
  -5   3  14      333.14      341.30     10.09 o
  -4   3  14      270.85      319.85     10.17 o
  -3   3  14      576.38      607.34      9.88 o
  -2   3  14      527.71      543.40      8.36 o
  -1   3  14     1207.95     1232.45     23.99 o
   0   3  14      329.06      287.80     11.45 o
   1   3  14     1288.33     1305.05     23.85 o
   2   3  14      494.26      487.56     11.33 o
   3   3  14      576.85      577.62     11.87 o
   4   3  14      266.24      306.37     12.50 o
   5   3  14      329.88      339.09     12.15 o
  -7   4  14      373.46      367.56     11.94 o
  -6   4  14      827.82      842.26     22.27 o
  -5   4  14      117.56      116.42      6.00 o
  -4   4  14       98.83       96.28      5.78 o
  -3   4  14      538.79      506.25     13.03 o
  -2   4  14      685.66      707.72     11.78 o
  -1   4  14      545.78      564.81     12.28 o
   0   4  14     1071.84     1076.36     41.58 o
   1   4  14      497.43      534.56     16.96 o
   2   4  14      665.11      692.88     19.03 o
   3   4  14      503.61      446.35     15.01 o
   4   4  14       95.96       93.94      6.70 o
  -7   5  14      117.90      111.11      6.09 o
  -6   5  14      233.78      222.97      6.57 o
  -5   5  14      425.31      410.50     10.68 o
  -4   5  14      767.54      790.65     12.14 o
  -3   5  14      101.66      116.59      6.39 o
  -2   5  14      140.77      153.78      7.11 o
  -1   5  14      492.40      504.80     17.36 o
   0   5  14     1277.06     1296.37     26.61 o
   2   5  14      133.51      149.61      8.89 o
   3   5  14      117.81      124.69      7.86 o
  -7   6  14      106.42      106.33      4.72 o
  -6   6  14      136.10      129.47      4.46 o
  -5   6  14      274.22      272.26      8.18 o
  -4   6  14       48.01       67.53      3.53 o
  -3   6  14      369.21      400.25      8.90 o
  -2   6  14      684.23      733.02     21.42 o
  -1   6  14      310.89      334.17     14.25 o
   0   6  14        1.44       67.53      6.25 o
   2   6  14      646.71      609.88     18.54 o
  -6   7  14        2.65        3.57      1.66 o
  -5   7  14       90.05       97.71      4.33 o
  -4   7  14      558.52      616.78      9.23 o
  -3   7  14      808.75      870.12     12.03 o
  -2   7  14      142.77      160.10      6.87 o
  -1   7  14      105.76      104.39      6.01 o
   0   7  14      177.93      184.17      7.31 o
   1   7  14      156.81      150.92      9.68 o
   2   7  14      185.35      183.47      9.80 o
  -5   8  14      275.43      255.42     20.35 o
  -4   8  14       60.02       59.62      3.93 o
  -3   8  14      393.66      419.55      9.21 o
  -2   8  14      140.80      144.06      5.97 o
  -1   8  14      341.14      342.06     11.74 o
   0   8  14        4.65        3.56      1.56 o
   1   8  14      328.06      311.56     12.62 o
   2   8  14      105.96       88.05      6.21 o
  -4   9  14       68.52       65.80      3.69 o
  -3   9  14        0.97        1.22      1.25 o
  -2   9  14      182.19      198.74      5.86 o
  -1   9  14       13.20       11.48      1.76 o
   0   9  14       39.16       38.11      4.28 o
   1   9  14        9.74       11.00      2.44 o
   2   9  14      166.51      159.50      6.53 o
  -2  10  14       14.80       12.60      1.70 o
  -1  10  14       52.79       52.86      3.58 o
   0  10  14      128.30      129.52      5.59 o
   1  10  14       48.55       41.94      2.84 o
   1   0  15      231.04      234.40     10.88 o
   2   0  15      111.80      123.65      8.73 o
   3   0  15      477.23      505.22     12.13 o
   4   0  15       15.98       16.30      3.83 o
   5   0  15      545.93      576.86     18.62 o
   6   0  15      483.90      501.29     15.67 o
   7   0  15     1504.31     1454.50     21.03 o
  -7   1  15      261.23      267.04      9.70 o
  -6   1  15      412.54      395.90     14.74 o
  -5   1  15      142.34      154.97      6.48 o
  -4   1  15      670.02      678.96     14.04 o
  -3   1  15       64.28       58.99      4.41 o
  -2   1  15      405.52      434.95     11.57 o
  -1   1  15      328.27      350.69     13.18 o
   0   1  15      225.57      241.56      7.80 o
   1   1  15      417.67      435.69     14.72 o
   2   1  15      408.76      457.06     11.08 o
   3   1  15       58.87       57.12      4.19 o
   4   1  15      720.40      737.10     20.96 o
   5   1  15      180.36      182.42     10.20 o
   6   1  15      460.56      457.52     14.24 o
  -7   2  15       63.55       64.52      5.05 o
  -6   2  15      309.31      308.18     13.31 o
  -5   2  15      138.95      152.95      6.57 o
  -4   2  15      526.46      520.03     12.65 o
  -3   2  15     2003.14     1957.38     19.31 o
  -2   2  15      936.62     1000.43     14.33 o
  -1   2  15      338.77      345.91      7.34 o
   1   2  15      314.27      332.88      9.18 o
   2   2  15      835.94      908.32     15.49 o
   3   2  15     1876.80     1811.47     50.58 o
   4   2  15      526.92      493.22     16.56 o
   5   2  15      107.22      117.71      7.80 o
   6   2  15      334.80      323.85     10.89 o
  -7   3  15       30.67       27.84      3.51 o
  -6   3  15       35.60       31.11      4.79 o
  -5   3  15      105.05      112.78      5.72 o
  -4   3  15      959.24      927.39     17.20 o
  -3   3  15     1189.12     1183.73     19.46 o
  -2   3  15     1601.30     1618.84     21.19 o
  -1   3  15      706.91      701.48      8.50 o
   0   3  15       52.74       43.22      3.48 o
   1   3  15      743.04      726.96     13.47 o
   2   3  15     1556.49     1503.26     40.16 o
   3   3  15     1258.80     1187.89     25.14 o
   4   3  15      956.08      941.09     21.67 o
   5   3  15      100.78      110.30      6.95 o
  -7   4  15      140.99      132.08      6.54 o
  -6   4  15       43.15       43.09      3.01 o
  -5   4  15      142.20      163.08      6.82 o
  -4   4  15      743.73      761.52     15.55 o
  -3   4  15      249.40      284.93      9.75 o
  -2   4  15       33.11       42.38      3.94 o
  -1   4  15      162.29      166.12      6.87 o
   0   4  15      354.91      386.24     12.96 o
   1   4  15      146.52      138.39      9.01 o
   2   4  15       31.82       36.76      4.82 o
   3   4  15      314.02      340.96     13.39 o
   4   4  15      799.34      820.85     19.43 o
  -7   5  15      641.11      642.89     12.25 o
  -6   5  15      496.01      498.41      8.85 o
  -5   5  15      352.72      361.05      9.50 o
  -4   5  15      302.22      307.15      7.35 o
  -3   5  15       37.45       32.67      3.53 o
  -2   5  15       80.73       96.32      5.63 o
  -1   5  15      360.68      349.95     14.57 o
   0   5  15      282.48      268.28     12.29 o
   2   5  15       91.40      100.66      7.57 o
   3   5  15       56.61       56.33      5.38 o
  -6   6  15      467.13      424.79     35.13 o
  -5   6  15      129.66      123.60      5.17 o
  -4   6  15       14.52       19.00      3.10 o
  -3   6  15       50.83       53.69      3.29 o
  -2   6  15      496.82      509.12     17.59 o
  -1   6  15      129.64      148.36      9.49 o
   0   6  15       28.86       33.08      4.60 o
   2   6  15      518.58      473.17     15.98 o
  -5   7  15      675.26      657.31      9.74 o
  -4   7  15      114.93      120.26      3.81 o
  -3   7  15      164.70      166.16      6.26 o
  -2   7  15      496.17      543.85     12.01 o
  -1   7  15      607.87      638.43     20.39 o
   0   7  15      746.27      796.18     14.40 o
   1   7  15      616.75      605.56     18.31 o
   2   7  15      453.98      441.68     14.39 o
  -4   8  15       49.01       53.82      4.19 o
  -3   8  15      708.12      750.51     11.33 o
  -2   8  15      108.87      116.92      5.06 o
  -1   8  15      381.68      422.46     10.54 o
   0   8  15      409.11      407.86      9.15 o
   1   8  15      387.08      400.38     13.44 o
   2   8  15      135.91      125.24      6.73 o
  -3   9  15       43.36       34.33      1.91 o
  -2   9  15      105.50      113.26      4.01 o
  -1   9  15       85.13       93.04      3.75 o
   0   9  15       11.66       12.55      2.57 o
   1   9  15       80.73       85.88      5.22 o
   2   9  15      100.28       81.18      3.97 o
   0   0  16      105.63      109.52      7.46 o
   1   0  16      675.91      671.24     28.58 o
   2   0  16       33.20       35.09      3.39 o
   3   0  16        0.70       -0.81      2.16 o
   4   0  16      179.88      173.91     10.69 o
   5   0  16        0.23        2.46      2.64 o
   6   0  16       62.81       57.05      5.39 o
   7   0  16      597.47      546.57     11.76 o
  -7   1  16      223.03      197.59      7.65 o
  -6   1  16      377.22      355.92     13.13 o
  -5   1  16       64.55       67.99      4.33 o
  -4   1  16      366.83      370.61     10.44 o
  -3   1  16      218.61      226.76     12.47 o
  -2   1  16     2157.28     2287.19     53.27 o
  -1   1  16      291.51      308.26     10.08 o
   0   1  16     1074.60     1056.15     16.18 o
   1   1  16      321.63      349.73     14.22 o
   2   1  16     2065.53     2132.22     24.63 o
   3   1  16      216.53      239.13     12.20 o
   4   1  16      311.09      326.19     14.12 o
   5   1  16       71.56       69.43      6.44 o
   6   1  16      350.23      319.31     11.33 o
  -7   2  16      159.12      154.14      6.88 o
  -6   2  16      851.27      805.51     19.94 o
  -5   2  16       36.60       36.03      3.28 o
  -4   2  16      311.91      344.99     10.27 o
  -3   2  16      252.07      268.54      9.19 o
  -2   2  16     1810.19     1861.66     23.06 o
  -1   2  16     1650.66     1649.91     21.07 o
   0   2  16      720.66      731.93     19.98 o
   1   2  16     1502.23     1478.56     19.94 o
   2   2  16     1941.15     1973.16     35.18 o
   3   2  16      237.58      253.48     12.34 o
   4   2  16      349.95      370.54     14.38 o
   5   2  16       39.37       37.72      4.59 o
   6   2  16      829.08      800.11     16.19 o
  -7   3  16      162.75      163.99      6.87 o
  -6   3  16      255.58      271.32     11.56 o
  -5   3  16      504.13      553.46     11.98 o
  -4   3  16        2.04        2.99      1.74 o
  -3   3  16       43.58       46.40      4.12 o
  -2   3  16      818.81      839.02     16.16 o
  -1   3  16      898.00      904.89     13.46 o
   0   3  16        1.80        3.61      1.53 o
   1   3  16      763.34      744.71     11.28 o
   2   3  16      799.31      806.49     21.34 o
   3   3  16       52.00       50.67      5.72 o
   4   3  16        3.80        9.19      2.86 o
   5   3  16      538.08      568.52     15.15 o
  -7   4  16      612.18      575.50     11.60 o
  -6   4  16      607.92      592.51     16.07 o
  -5   4  16      229.53      227.61      7.56 o
  -4   4  16       41.94       43.22      3.88 o
  -3   4  16     1025.15     1060.66     18.30 o
  -2   4  16      183.17      202.88      8.04 o
  -1   4  16      458.08      477.07     16.82 o
   0   4  16      344.20      344.60     14.01 o
   1   4  16      422.46      417.17     22.41 o
   2   4  16      185.07      188.87     10.51 o
   3   4  16      979.53      981.69     22.64 o
   4   4  16       38.27       41.72      4.63 o
  -6   5  16      266.62      247.34     14.99 o
  -5   5  16      785.55      784.35     13.00 o
  -4   5  16      402.71      410.32      8.09 o
  -3   5  16      218.92      253.91      8.77 o
  -2   5  16       48.60       49.31      3.96 o
  -1   5  16      128.11      121.42      8.67 o
   0   5  16       85.67       83.23      6.92 o
  -6   6  16       61.40       62.01      3.96 o
  -5   6  16      285.69      289.01      7.05 o
  -4   6  16      517.84      542.45      8.43 o
  -3   6  16      661.03      732.05     10.91 o
  -2   6  16       83.03       91.06      7.37 o
  -1   6  16      131.84      150.26      9.38 o
   0   6  16      242.38      237.02     11.14 o
   2   6  16      108.13      101.28      7.27 o
  -5   7  16       59.06       64.97      2.70 o
  -4   7  16      345.95      348.57      7.43 o
  -3   7  16       79.78       76.75      4.08 o
  -2   7  16      767.90      801.93     13.83 o
  -1   7  16       61.34       59.96      4.12 o
   0   7  16       20.65       18.27      2.41 o
   1   7  16       51.84       47.77      5.26 o
   2   7  16      844.47      775.39     17.90 o
  -4   8  16      148.83      151.12      5.88 o
  -3   8  16      663.36      682.18     21.76 o
  -2   8  16      299.43      329.86      9.43 o
  -1   8  16       59.73       64.23      3.64 o
   0   8  16       24.34       22.89      3.50 o
   1   8  16       69.93       69.21      5.37 o
   2   8  16      307.99      288.97      9.10 o
  -2   9  16       41.53       54.05      2.40 o
  -1   9  16      156.86      144.34     16.28 o
   0   9  16        3.66        4.14      1.62 o
   1   9  16      151.09      149.07      5.90 o
   1   0  17      189.49      208.06     10.35 o
   2   0  17     3320.26     3235.15     45.06 o
   3   0  17       24.08       30.89      4.98 o
   4   0  17      373.72      354.96     14.09 o
   5   0  17      161.39      178.87      6.44 o
   6   0  17       34.16       30.92      3.82 o
   7   0  17      639.61      561.70     10.39 o
  -7   1  17        4.85        6.49      1.67 o
  -6   1  17      533.74      537.24     15.02 o
  -5   1  17      707.78      703.46     12.91 o
  -4   1  17        1.92        4.01      1.73 o
  -3   1  17      769.54      795.37     22.97 o
  -2   1  17       81.32       87.22      7.77 o
  -1   1  17     1271.49     1281.03     18.77 o
   0   1  17     1043.36     1037.03     16.55 o
   1   1  17     1272.26     1276.78     27.35 o
   2   1  17       81.57       79.24      7.19 o
   3   1  17      684.12      700.96     20.83 o
   4   1  17        6.40       12.88      3.32 o
   5   1  17      710.76      698.80     18.62 o
   6   1  17      610.52      577.75     14.20 o
  -7   2  17       29.61       28.87      2.77 o
  -6   2  17      566.17      562.06     15.44 o
  -5   2  17       52.48       49.62      3.63 o
  -4   2  17     1244.36     1263.28     19.18 o
  -3   2  17      167.00      180.13      7.54 o
  -2   2  17        9.10       12.75      2.44 o
  -1   2  17      881.88      872.08     25.93 o
   0   2  17     1538.83     1592.54     30.39 o
   1   2  17      842.11      861.22     22.40 o
   2   2  17       16.31       15.97      3.63 o
   3   2  17      181.53      190.24     10.70 o
   4   2  17     1222.12     1190.67     25.25 o
   5   2  17       78.57       77.80      6.02 o
   6   2  17      615.54      600.25     13.06 o
  -7   3  17      671.30      638.14     11.49 o
  -6   3  17      189.89      171.66      8.40 o
  -5   3  17      214.56      247.01      7.69 o
  -4   3  17      691.85      669.76     14.13 o
  -3   3  17      116.10      125.38      6.45 o
  -2   3  17     1300.43     1395.58     20.66 o
  -1   3  17      107.41      123.83      6.03 o
   0   3  17      377.39      374.85     10.36 o
   1   3  17      106.05      114.36     11.14 o
   2   3  17     1150.75     1151.72     25.86 o
   3   3  17      122.97      117.97      8.31 o
   4   3  17      829.89      784.26     19.42 o
   5   3  17      244.33      274.75     10.22 o
  -6   4  17      214.47      209.68      8.67 o
  -5   4  17       12.36       14.30      2.15 o
  -4   4  17      508.28      552.21     12.28 o
  -3   4  17      293.48      293.08     15.03 o
  -2   4  17       75.65       71.49      4.80 o
  -1   4  17      216.93      245.27     12.13 o
   0   4  17        0.49        0.68      1.80 o
   1   4  17      159.49      173.30     11.27 o
   2   4  17       67.71       59.31      6.10 o
   3   4  17      275.26      258.96     11.67 o
   4   4  17      588.91      599.20     16.06 o
   5   4  17       23.61       21.22      2.69 o
  -6   5  17       95.97       97.63      5.21 o
  -5   5  17      178.13      177.61      5.75 o
  -4   5  17      145.60      157.40      4.74 o
  -3   5  17      413.55      432.28     10.87 o
  -2   5  17        7.12        9.20      3.17 o
  -1   5  17      516.11      483.68     16.70 o
   0   5  17      118.51      122.76      8.17 o
  -5   6  17       38.50       40.43      2.44 o
  -4   6  17       69.58       70.50      2.87 o
  -3   6  17      239.85      250.10      5.97 o
  -2   6  17      131.40      150.35      6.32 o
  -1   6  17       73.12       82.99      6.74 o
   0   6  17      663.29      645.08     17.32 o
   2   6  17      158.78      157.59      8.57 o
  -4   7  17      293.84      284.43      8.96 o
  -3   7  17       82.46       80.54      3.80 o
  -2   7  17      272.23      285.66      7.76 o
  -1   7  17      681.36      704.50     20.07 o
   0   7  17       66.84       71.64      3.98 o
   1   7  17      579.40      557.45     15.78 o
   2   7  17      256.46      228.41      8.97 o
  -3   8  17      253.33      247.33     18.61 o
  -2   8  17      274.67      286.87      6.43 o
  -1   8  17      909.41      906.35     11.74 o
   0   8  17      477.17      479.29     13.04 o
   1   8  17      867.28      830.23     16.12 o
   2   8  17      253.53      205.32      6.58 o
  -1   9  17       52.35       50.26      3.25 o
   0   9  17      361.24      342.02      8.33 o
   0   0  18     4639.75     4410.10     48.83 o
   1   0  18     1272.21     1249.87     18.38 o
   2   0  18       52.73       70.19      6.99 o
   3   0  18      660.08      669.94     20.53 o
   4   0  18      152.29      148.19      6.31 o
   5   0  18      277.51      296.17      7.80 o
   6   0  18       30.37       22.47      3.10 o
  -7   1  18      263.41      227.04      5.89 o
  -6   1  18       46.86       45.47      4.21 o
  -5   1  18      254.26      265.26      7.60 o
  -4   1  18       56.44       53.67      4.03 o
  -3   1  18       78.39       86.29      5.21 o
  -2   1  18      290.73      320.09     14.43 o
  -1   1  18      346.06      352.04     14.22 o
   0   1  18     2005.27     1989.64     35.34 o
   1   1  18      353.41      352.34     14.63 o
   2   1  18      343.01      344.01     14.72 o
   3   1  18       45.01       55.63      6.24 o
   4   1  18       68.92       67.54      6.39 o
   5   1  18      262.07      258.34     10.79 o
   6   1  18       37.18       39.10      3.60 o
  -7   2  18       18.81       14.13      1.65 o
  -6   2  18      405.01      404.48     11.95 o
  -5   2  18      323.84      324.24      8.35 o
  -4   2  18      110.22      103.06      5.45 o
  -3   2  18      424.12      447.20     11.58 o
  -2   2  18      103.79      111.43      5.98 o
  -1   2  18      448.16      467.70     16.45 o
   0   2  18       40.93       43.19      5.48 o
   1   2  18      480.48      482.41     17.08 o
   2   2  18      147.48      150.45      9.68 o
   3   2  18      476.21      496.67     16.81 o
   4   2  18      108.89       92.44      7.07 o
   5   2  18      344.90      324.63     11.35 o
   6   2  18      391.43      389.30      9.57 o
  -6   3  18      288.49      291.21      9.71 o
  -5   3  18      352.40      371.53      8.71 o
  -4   3  18      375.80      365.20      9.87 o
  -3   3  18      505.76      527.67     12.51 o
  -2   3  18      392.24      432.48     11.29 o
  -1   3  18      626.90      647.86     13.37 o
   0   3  18        1.87        1.87      1.38 o
   1   3  18      565.16      565.43     12.38 o
   2   3  18      424.57      435.56     16.08 o
   3   3  18      489.02      503.02     16.47 o
   4   3  18      450.35      442.24     14.23 o
   5   3  18      369.59      391.37     11.41 o
  -6   4  18       46.84       53.54      3.96 o
  -5   4  18      250.27      221.18      6.32 o
  -4   4  18      190.63      200.54      7.04 o
  -3   4  18      513.75      502.06     11.73 o
  -2   4  18     1050.42     1084.04     17.23 o
  -1   4  18      281.74      276.39     12.67 o
   0   4  18       15.18       16.89      3.58 o
   1   4  18      267.75      256.07      8.14 o
   2   4  18     1036.03     1037.98     23.90 o
   3   4  18      574.22      567.19     16.64 o
   4   4  18      186.12      178.61      8.42 o
  -6   5  18      218.93      215.32      6.08 o
  -5   5  18      261.15      241.48      5.87 o
  -4   5  18      321.63      339.79      6.25 o
  -3   5  18      739.75      766.29     13.42 o
  -2   5  18       31.21       45.28      5.30 o
  -1   5  18       77.34       88.26      7.08 o
   0   5  18      808.89      817.55     20.03 o
  -5   6  18      407.73      351.09      5.55 o
  -4   6  18        4.44        5.95      1.35 o
  -3   6  18      174.17      173.92      5.73 o
  -2   6  18      262.18      258.99      7.65 o
  -1   6  18      636.41      633.57     16.99 o
   0   6  18       11.58       11.71      2.64 o
   1   6  18      718.27      680.85     18.13 o
   2   6  18      258.08      239.75      9.71 o
  -4   7  18       30.68       32.03      2.74 o
  -3   7  18       94.91       93.92      3.60 o
  -2   7  18      315.24      317.00      7.43 o
  -1   7  18      239.53      234.15      6.62 o
   0   7  18      349.51      350.63      7.66 o
   1   7  18      258.93      237.11      9.47 o
   2   7  18      304.35      264.72      8.59 o
  -3   8  18      121.92      114.55      4.33 o
  -2   8  18       88.57       98.19      3.25 o
  -1   8  18       35.25       36.84      2.17 o
   0   8  18      218.19      210.10      7.77 o
   1   8  18       50.06       49.37      3.56 o
   1   0  19      132.55      144.88      6.30 o
   2   0  19      570.63      582.95     18.88 o
   3   0  19      493.05      504.86     17.40 o
   4   0  19      235.06      249.23      7.78 o
   5   0  19        4.67        2.24      1.20 o
   6   0  19       51.12       46.56      3.67 o
  -6   1  19       40.39       43.18      3.66 o
  -5   1  19      153.17      142.38      5.15 o
  -4   1  19      440.25      448.86     15.74 o
  -3   1  19      176.93      183.29      7.25 o
  -2   1  19      359.75      368.24     15.07 o
  -1   1  19       19.93       27.62      7.20 o
   0   1  19      878.38      913.19     15.63 o
   1   1  19       32.46       33.65      4.87 o
   2   1  19      309.12      309.66     13.68 o
   3   1  19      191.95      209.25     11.07 o
   4   1  19      430.54      435.85      9.96 o
   5   1  19      143.36      122.53      6.98 o
   6   1  19       57.70       64.03      3.93 o
  -6   2  19      468.02      431.36     10.82 o
  -5   2  19      761.72      765.89     11.72 o
  -4   2  19      110.40      110.46      5.35 o
  -3   2  19      120.22      123.20      6.02 o
  -2   2  19       30.27       33.03      3.41 o
  -1   2  19      476.83      496.09     13.02 o
   0   2  19        3.03        3.99      1.80 o
   1   2  19      530.99      542.50     17.40 o
   2   2  19       23.93       29.32      4.64 o
   3   2  19      110.02      121.79      8.34 o
   4   2  19       95.43       91.69      6.70 o
   5   2  19      797.09      774.99     16.26 o
   6   2  19      481.30      393.98      8.20 o
  -6   3  19      235.30      242.07      7.63 o
  -5   3  19      590.87      537.33     13.49 o
  -4   3  19       48.61       49.63      3.64 o
  -3   3  19       38.65       35.57      3.29 o
  -2   3  19      205.09      215.82      7.79 o
  -1   3  19      247.38      263.02      8.28 o
   0   3  19       46.50       49.83      5.47 o
   1   3  19      252.95      252.59      8.20 o
   2   3  19      213.43      221.87     11.34 o
   3   3  19       35.89       28.62      4.26 o
   4   3  19       31.66       34.63      4.17 o
   5   3  19      581.69      529.66     12.11 o
  -6   4  19      183.49      157.18      5.25 o
  -5   4  19      571.53      564.17      8.83 o
  -4   4  19      197.67      189.25      6.28 o
  -3   4  19      205.64      196.70      7.17 o
  -2   4  19       73.98       74.88      4.48 o
  -1   4  19      758.29      796.04     20.60 o
   0   4  19        2.09        5.38      2.10 o
   1   4  19      753.43      783.24     17.98 o
   2   4  19       58.98       63.43      6.09 o
   3   4  19      228.85      227.71     10.09 o
  -5   5  19      174.16      163.79      4.07 o
  -4   5  19      198.93      183.48      8.19 o
  -3   5  19     1175.80     1158.61     11.94 o
  -2   5  19       39.00       47.94      5.02 o
  -1   5  19      346.10      341.48     12.80 o
   0   5  19      423.56      453.80     14.02 o
  -4   6  19      325.65      300.06      8.53 o
  -3   6  19      282.19      271.99      6.84 o
  -2   6  19      501.48      521.41      9.90 o
  -1   6  19      192.72      204.65      6.50 o
   0   6  19       37.47       35.53      2.77 o
   1   6  19      195.24      196.28      9.07 o
   2   6  19      469.43      428.35     11.68 o
  -3   7  19       84.19       84.80      7.65 o
  -2   7  19      242.01      255.35      5.84 o
  -1   7  19      248.83      236.29      5.88 o
   0   7  19       31.25       22.52      3.11 o
   1   7  19      238.06      217.07      8.02 o
   2   7  19      242.40      209.92      6.35 o
  -1   8  19       48.90       49.02      3.20 o
   0   8  19      257.93      256.70      7.20 o
   0   0  20     1637.73     1671.66     29.84 o
   1   0  20      877.27      882.79     14.83 o
   2   0  20      688.23      718.26     20.19 o
   3   0  20       52.51       47.08      3.71 o
   4   0  20       59.14       63.51      3.84 o
   5   0  20       69.10       71.39      3.25 o
   6   0  20        2.09        2.04      1.05 o
  -6   1  20      184.70      169.11      5.85 o
  -5   1  20      158.75      152.19      4.78 o
  -4   1  20      108.55      101.21      4.80 o
  -3   1  20      292.38      303.36      8.84 o
  -2   1  20       88.59       88.06      5.08 o
  -1   1  20      340.05      348.81     13.69 o
   0   1  20      595.51      641.66     12.83 o
   1   1  20      271.55      283.68     12.88 o
   2   1  20      130.83      128.37      8.75 o
   3   1  20      304.31      302.82     12.66 o
   4   1  20       98.49       95.36      4.46 o
   5   1  20      176.75      157.45      7.17 o
   6   1  20      187.91      156.94      5.04 o
  -6   2  20      121.56       99.38      4.38 o
  -5   2  20      166.52      158.19      5.77 o
  -4   2  20      412.77      385.02      9.00 o
  -3   2  20       51.58       54.04      5.76 o
  -2   2  20      124.72      137.25      6.14 o
  -1   2  20       56.94       53.69      3.90 o
   0   2  20      137.57      146.31      7.57 o
   1   2  20       60.74       59.53      4.07 o
   2   2  20      138.49      145.04      9.16 o
   3   2  20       68.97       72.25      6.27 o
   4   2  20      379.94      368.06      8.19 o
   5   2  20      178.35      167.53      6.90 o
  -5   3  20      237.98      215.62      5.23 o
  -4   3  20      240.30      232.42      6.71 o
  -3   3  20      626.09      627.56     12.03 o
  -2   3  20      105.68      111.43      5.33 o
  -1   3  20       91.91       96.47      7.31 o
   0   3  20       96.99       87.22      6.72 o
   1   3  20       90.89       93.94      4.87 o
   2   3  20      140.56      148.89      9.03 o
   3   3  20      609.42      592.68     16.39 o
   4   3  20      241.26      226.24      5.94 o
  -5   4  20       22.06       21.56      1.81 o
  -4   4  20      465.20      450.78      8.49 o
  -3   4  20      460.09      457.80     12.58 o
  -2   4  20      669.71      678.08     11.73 o
  -1   4  20      382.87      398.36     13.82 o
   0   4  20      185.83      195.09      9.31 o
  -4   5  20      428.87      396.18     12.49 o
  -3   5  20      288.98      274.59      5.10 o
  -2   5  20      393.19      377.73     12.32 o
  -1   5  20      392.30      411.71     13.01 o
   0   5  20      106.61      115.53      6.62 o
   2   5  20      415.52      369.44     11.23 o
  -4   6  20      528.30      482.96      8.72 o
  -3   6  20       43.55       41.09      2.43 o
  -2   6  20       11.48       15.14      1.76 o
  -1   6  20      317.60      302.69      7.07 o
   0   6  20      114.91      124.46      4.68 o
   1   6  20      343.08      322.58     10.35 o
   2   6  20       14.57       14.20      2.03 o
  -2   7  20      101.78       89.93      2.91 o
  -1   7  20      119.75      108.18      6.85 o
   0   7  20      377.62      327.80      9.13 o
   1   7  20      110.88      101.39      4.68 o
   1   0  21        7.93        9.86      3.06 o
   2   0  21      714.31      723.52     19.12 o
   3   0  21      267.04      280.26      7.94 o
   4   0  21       74.36       74.58      3.76 o
   5   0  21      138.84      127.00      5.94 o
  -5   1  21      212.26      188.81     16.84 o
  -4   1  21      346.33      340.04      7.78 o
  -3   1  21      171.43      186.87      6.53 o
  -2   1  21      517.65      508.94     11.14 o
  -1   1  21      984.64      996.41     15.69 o
   0   1  21      230.04      237.11      7.45 o
   1   1  21     1073.70     1081.78     23.98 o
   2   1  21      512.26      508.12     16.15 o
   3   1  21      138.57      142.72      8.32 o
   4   1  21      338.90      326.13      7.78 o
   5   1  21      248.34      243.35      7.83 o
  -5   2  21      147.34      126.13     10.43 o
  -4   2  21      484.07      491.94      9.12 o
  -3   2  21        9.06        9.30      1.82 o
  -2   2  21      112.05      110.79      5.21 o
  -1   2  21      218.52      226.11      7.23 o
   0   2  21      102.71      106.31      7.30 o
   1   2  21      221.32      220.19      7.17 o
   2   2  21      128.66      127.23      8.09 o
   3   2  21       14.45       14.23      3.05 o
   4   2  21      462.70      469.12      8.29 o
   5   2  21      134.83      125.06      5.10 o
  -5   3  21      418.99      365.63      8.57 o
  -4   3  21       17.06       16.20      1.84 o
  -3   3  21       19.54       17.85      2.12 o
  -2   3  21      149.48      150.95      5.62 o
  -1   3  21       22.63       23.34      3.76 o
   0   3  21        0.64        3.58      2.19 o
   1   3  21       14.97       17.11      2.85 o
   2   3  21      124.43      117.92      7.50 o
   3   3  21       30.46       34.69      3.98 o
   4   3  21       16.81       15.90      1.98 o
  -4   4  21      383.84      364.82     17.72 o
  -3   4  21       21.46       21.36      2.03 o
  -2   4  21       90.04       93.21      6.24 o
  -1   4  21      353.07      368.75     12.24 o
   0   4  21      518.58      520.62     13.95 o
  -4   5  21      184.95      185.78      5.59 o
  -3   5  21      593.31      555.35     20.43 o
  -2   5  21      573.36      562.56      9.36 o
  -1   5  21       55.57       68.66      4.91 o
   0   5  21      773.72      790.31     14.88 o
   2   5  21      604.24      529.98     11.55 o
  -3   6  21      403.96      418.33      8.31 o
  -2   6  21      162.95      157.81      4.16 o
  -1   6  21      172.71      175.68      4.63 o
   0   6  21        0.08        1.45      1.43 o
   1   6  21      195.73      195.11      6.92 o
  -1   7  21       16.89       17.89      1.81 o
   0   7  21      249.84      228.59      6.12 o
   0   0  22     2812.74     2882.66     34.00 o
   1   0  22       31.63       36.38      4.39 o
   2   0  22      385.28      414.66      9.49 o
   3   0  22      421.70      427.41      8.94 o
   4   0  22      187.88      173.66      6.34 o
   5   0  22       19.44       14.99      1.89 o
  -5   1  22       32.69       27.25      2.44 o
  -4   1  22      163.08      168.64      4.85 o
  -3   1  22        2.38        6.62      2.45 o
  -2   1  22      496.51      503.69     10.24 o
  -1   1  22      210.95      223.90      7.00 o
   0   1  22     1530.96     1601.40     26.46 o
   1   1  22      245.60      255.39      7.39 o
   2   1  22      536.36      540.28     15.51 o
   3   1  22        3.55        5.13      1.47 o
   4   1  22      153.11      159.10      4.56 o
   5   1  22       43.57       43.92      2.81 o
  -5   2  22       26.19       23.46      2.05 o
  -4   2  22       12.81       16.82      1.67 o
  -3   2  22      176.44      172.71      5.46 o
  -2   2  22      100.63       99.41      4.47 o
  -1   2  22      539.38      543.00     10.11 o
   0   2  22      413.52      427.75     13.32 o
   1   2  22      557.12      593.96     14.37 o
   2   2  22      123.67      133.26      7.67 o
   3   2  22      195.65      188.39      6.43 o
   4   2  22       17.97       21.45      1.67 o
  -4   3  22      152.25      140.36      3.82 o
  -3   3  22      255.60      255.92      9.83 o
  -2   3  22      270.69      267.40      6.51 o
  -1   3  22       93.79       82.97      5.85 o
   0   3  22      763.19      768.79     16.67 o
  -4   4  22        5.79        6.08      1.25 o
  -3   4  22      354.58      355.55     16.91 o
  -2   4  22       56.61       53.80      4.26 o
  -1   4  22      140.49      150.68      7.06 o
   0   4  22      355.81      384.89     10.57 o
  -3   5  22       36.85       38.09      2.73 o
  -2   5  22       79.49       77.05      3.00 o
  -1   5  22      300.94      303.75     11.22 o
   0   5  22       16.32       20.39      1.91 o
   1   5  22      331.06      340.87      9.35 o
  -1   6  22       19.48       23.38      2.25 o
   0   6  22      223.41      207.47      6.34 o
   1   0  23       35.71       39.90      2.33 o
   2   0  23       10.98       15.90      1.95 o
   3   0  23       14.57       15.57      1.79 o
   4   0  23       87.68       89.05      2.93 o
  -4   1  23      167.99      163.20      6.29 o
  -3   1  23       15.57       15.03      1.71 o
  -2   1  23       60.98       55.16      3.17 o
  -1   1  23       15.36       15.80      1.90 o
   0   1  23      452.91      474.23     13.23 o
   1   1  23       23.15       22.42      2.93 o
   2   1  23       87.79       83.88      3.94 o
   3   1  23       15.22       15.66      1.73 o
   4   1  23      184.61      176.66      6.04 o
  -4   2  23      305.00      273.51      4.61 o
  -3   2  23      258.61      237.22      5.44 o
  -2   2  23      471.52      469.34     12.47 o
  -1   2  23      536.91      551.88     13.97 o
   0   2  23       58.18       65.03      4.87 o
   1   2  23      580.54      584.83     12.26 o
   3   2  23      259.50      246.57      7.53 o
  -3   3  23      434.33      439.32      9.90 o
  -2   3  23       29.59       26.38      3.03 o
  -1   3  23      170.05      184.62      7.54 o
   0   3  23       63.55       68.65      4.51 o
   3   3  23      459.24      416.22      8.54 o
  -3   4  23      431.76      403.13      8.00 o
  -2   4  23      336.76      328.75      5.91 o
  -1   4  23        0.17        3.38      1.39 o
   0   4  23      177.89      162.71      5.59 o
  -1   5  23      223.36      208.41      6.26 o
   0   5  23        1.51        2.53      1.15 o
   0   0  24      209.99      220.74      8.16 o
   1   0  24       11.23       12.84      1.88 o
   2   0  24        5.15        5.81      1.74 o
   3   0  24      489.89      474.20      6.82 o
  -3   1  24      434.50      416.95      7.76 o
  -2   1  24      293.10      289.44     20.24 o
  -1   1  24      771.61      782.39     11.77 o
   0   1  24      124.72      120.44      4.26 o
   1   1  24      795.56      771.73     23.14 o
   2   1  24      303.99      313.55      8.99 o
   3   1  24      428.59      412.84      8.53 o
  -3   2  24       20.46       19.11      1.99 o
  -2   2  24      218.56      239.91      7.55 o
  -1   2  24      442.29      467.72     11.05 o
   0   2  24       90.19       96.05      4.87 o
   2   2  24      218.01      220.58      7.12 o
  -2   3  24      220.25      221.11      6.48 o
  -1   3  24       61.99       66.15      3.80 o
   0   3  24     1132.80     1014.65     12.97 o
   2   3  24      188.10      181.97      5.73 o
  -1   4  24      568.55      524.33      9.39 o
   0   4  24        4.75        4.79      1.20 o
   1   0  25       31.88       29.91      2.68 o
   2   0  25        8.22        9.43      1.49 o
  -2   1  25       27.19       26.10      2.16 o
  -1   1  25      119.04      113.09      4.71 o
   0   1  25      298.06      291.30     10.23 o
   1   1  25      143.81      145.88      5.49 o
   2   1  25       20.28       17.30      1.84 o
   0   2  25       25.14       28.81      2.39 o
   1   2  25      486.47      466.30      9.08 o
 
